# Supplementary material for: Vitamin C epigenetically controls osteogenesis and bone mineralization
Source: Nat Commun. 2022 Oct 6;13:5883. doi: 10.1038/s41467-022-32915-8 (PMC9537512; doi:10.1038/s41467-022-32915-8)
Supplement: Supplementary file 4 — Source Data [file 41467_2022_32915_MOESM4_ESM.zip]

Archive with 2 entries (2 files):
- Source Data.xlsx
- Uncropped Western Blot Images for Main Figures.pptx
