# Supplementary material for: Vitamin C epigenetically controls osteogenesis and bone mineralization
Source: Nat Commun. 2022 Oct 6;13:5883. doi: 10.1038/s41467-022-32915-8 (PMC9537512; doi:10.1038/s41467-022-32915-8)
Supplement: Supplementary file 4 — Source Data [file 41467_2022_32915_MOESM4_ESM.zip › Source Data.xlsx]

## Sheet: Fig 1
Figure 1c																Figure 1d													Figure 1e					Figure 1g and 1h
Log2 FC, StdErr and p -adj (FDR) as calculated by DeSeq2 Galaxy version 2.11.40.2 using standard settings "outliers filtering" and "indipendent filtering"																P-adj (FDR) as calculated by DeSeq2 Galaxy version 2.11.40.2 using standard settings "outliers filtering" and "indipendent filtering"													Bone60 genes	Log2 FC (VitC+/- vs VitC+) <-0.5 or >0.5	-Log10(FDR) >1.4			Leading edge Bone60 genes, expressed as FPKMs
Down regulated genes																													GeneID						Treatment						t-test (unpaired, two-tailed)	FDR adjusted (two-tailed, unpaired t-tests)
VitC+/- vs VitC+	log2(FC)	StdErr	P-adj		VitC+/- vs WT	log2(FC)	StdErr	P-adj		WT vs VitC+	log2(FC)	StdErr	P-adj			Gene ID	VitC+/- #1	VitC+/- #2	VitC+/- #3	VitC+ #1	VitC+ #2	VitC+ #3	WT #1	WT #2	WT #3	P-adj			Bglap	-7.59192	74.0487			Gene ID	VitC+/- #1	VitC+/- #2	VitC+/- #3	VitC+ #1	VitC+ #2	VitC+ #3
Bglap	-7.59192	0.403992	8.93942e-75		Rag1	-6.42044	0.535959	8.49744e-29		Tigd4	-3.36011	0.669281	0.00153785			AK050336	0	0	0	12.8372	2.40843	12.7851	0.832084	1.58607	4.4681	0.0222516			Entpd3	-4.27979	41.0963			Prss35	0.421402	4.98548	1.53226	38.6182	27.9177	39.5368	0.00114318	0.00294118
BC055402	-7.33809	0.365388	2.12383e-85		BC055402	-5.20273	0.592329	2.1089e-15		Slc25a37	-3.16411	0.701424	0.0121254			Olfr433	0	0	0	12.8372	6.42248	0	11.6492	1.58607	2.5532	0.0148032			A2m	-3.85031	15.6083			Dkk1	2.15952	5.38952	3.18397	13.997	21.8252	19.8615	0.00411484	0.00588235
Rag1	-6.74822	0.518145	2.29029e-35		Bglap	-4.86896	0.597873	3.56929e-13		Rpl3l	-3.13158	0.696729	0.0121254			5430403N17Rik	0	0	0	6.41862	9.63373	0	3.32834	3.17214	13.4043	0.00690451			Slc36a2	-3.12798	14.0341			Entpd3	3.90126	5.49242	4.28	72.4869	55.5963	110.873	0.0101087	0.0205882
Bglap2	-6.07807	0.626531	2.25816e-19		Vpreb3	-4.84477	0.432676	3.92024e-25		Camk2b	-2.87388	0.629147	0.0102889			Vstm2l	0	0	0	5.1349	15.2534	0	8.32084	9.51643	4.4681	0.00194875			Prss35	-2.91445	3.35908			Slc36a2	15.0157	5.55381	10.99	98.0852	51.9528	83.7196	0.00835128	0.0117647
Cpz	-5.81642	0.432595	9.56898e-38		Vpreb1	-4.74436	0.587579	5.98336e-13		Asb5	-2.65886	0.654398	0.0421467			Rprm	0	0	0	5.1349	9.63373	0	1.66417	23.7911	2.5532	0.0154247			Phex	-2.8936	19.9173			Ifitm5	12.3715	35.4076	25.1575	128.085	112.883	191.564	0.00868332	0.0147059
Vpreb1	-5.61102	0.392052	7.53991e-43		Rbm44	-4.21304	0.44938	1.60777e-17		AK132189	-2.62704	0.653979	0.0492406			AK020854	0	0	0	2.56745	3.21124	25.5701	5.82459	3.17214	2.5532	0.0101705			Ifitm5	-2.69541	10.1673			Col13a1	0	0.04189	0.030402	0.244614	0.232571	0.131213	0.00935069	0.0176471
AU015836	-5.48742	0.560458	1.00948e-19		Vpreb2	-4.16391	0.607061	2.53165e-09		1700112E06Rik	-2.39511	0.632505	0.000152654			Hs3st2	0	0	0	0	9.63373	0	19.1379	14.2746	4.4681	0.0224796			Dkk1	-2.53073	10.4046			Dlx3	1.99043	9.36713	4.43909	18.3758	20.8398	27.5962	0.00834943	0.00882353
Drd4	-5.01252	0.659186	6.59208e-12		Ly6g	-4.02788	0.382588	3.98766e-22		AK079377	-2.04957	0.465267	0.0147189			Mcoln3	0	0	0	6.41862	16.859	0	4.99251	14.2746	5.1064	0.00158488			Rhbdl2	-2.34618	4.29554			Bglap	41.5253	45.4727	59.292	17068.5	5796.7	9835.24	0.0301837	0.0441176
Vpreb3	-4.88632	0.317982	1.8666e-49		Cpz	-4.00908	0.60932	1.35258e-08		Fgfbp3	-1.95325	0.446536	0.0159076			Oas2	0	0	0	5.1349	17.6618	4.26169	0	8.7234	12.766	0.00967629			Col22a1	-2.19399	2.16021			Cdh15	5.37582	6.21447	10.8783	27.2167	18.5157	32.8979	0.0143445	0.0294118
Igll1	-4.8607	0.613675	6.44281e-13		Mirt2	-3.95723	0.442131	5.50207e-16		Pf4	-1.12686	0.270996	0.0325124			D030045P18Rik	0	0	0	2.56745	4.81686	0	18.3059	12.6886	10.2128	0.00246393			Dlx3	-2.16545	4.76475			A2m	4.18245	1.43394	4.58068	60.4598	21.3551	60.6594	0.0281904	0.0411765
Lipc	-4.60929	0.540773	5.97226e-15		AK045681	-3.8989	0.522557	4.84196e-11								AW822252	0	0	0	6.41862	3.21124	34.0935	0	3.96518	1.9149	0.0399473			Slc13a5	-2.16041	1.95892			Col22a1	3.10851	24.6872	16.5834	74.6491	69.2995	130.776	0.0204865	0.0352941
Baiap2l2	-4.49933	0.45955	1.00948e-19		Lipc	-3.89824	0.578253	5.21994e-09								Gh	0	0	0	5.1349	5.61967	0	19.97	0	19.149	0.0365653			Sost	-2.10077	5.09552			Phospho1	2.99198	3.42392	2.78554	6.16744	9.72615	12.3537	0.0243987	0.0382353
Slc9a2	-4.48753	0.458866	1.0834e-19		Igll1	-3.84281	0.654318	7.89708e-07								Wfdc6b	0	0	0	7.70234	0	17.0468	3.32834	5.55125	18.5107	0.0109298			Cdh15	-2.05378	6.54848			Col11a2	0.289436	0.402007	0.180613	1.77459	2.63343	4.91692	0.0400225	0.0470588
Mlip	-4.47669	0.470428	1.22446e-18		Ifit1bl2	-3.7616	0.453327	1.0983e-13								Lim2	0	0	0	25.6745	1.60562	0	6.65667	6.34429	13.4043	0.00437856			Satb2	-1.95093	2.67587			Cldn5	46.8027	35.439	48.629	98.4696	69.4106	85.6122	0.0120196	0.0264706
Vpreb2	-4.40562	0.538338	8.3988e-14		Mlip	-3.75619	0.559884	6.19513e-09								Dntt	0	0	0	14.121	1.60562	25.5701	4.16042	7.13732	1.9149	0.00447728			Col13a1	-1.94675	1.41628			Phex	6.75281	6.785	8.08288	24.8673	45.0595	72.9696	0.0442331	0.0558824
Tmem35	-4.35981	0.564873	2.9422e-12		Il1f9	-3.74535	0.361826	1.92466e-21								Olfr164	0	0	0	20.5396	24.0843	0	3.32834	2.37911	5.1064	0.00595579			Phospho1	-1.87151	9.59793			Dlx6	3.26768	6.03229	4.00273	11.4302	8.56639	9.35755	0.0108072	0.0235294
Rbm44	-4.29072	0.474625	8.4136e-17		Oas1a	-3.59526	0.368301	4.37388e-19								Spef2	0	0	0	0	2.40843	25.5701	9.98501	16.6538	3.8298	0.0091767			Crygn	-1.54994	1.82312			Crygn	1.8336	0.523902	1.58428	3.82412	2.90867	3.05413	0.0166556	0.0323529
Entpd3	-4.27979	0.302805	8.01144e-42		H2-M11	-3.46654	0.645642	9.57345e-06								Gm1720	0	0	0	5.1349	7.2253	0	6.65667	23.7911	18.5107	0.000660985			Fam78b	-1.54429	1.73511			Slc13a5	3.79442	31.1048	15.0107	142.762	50.5079	105.667	0.041141	0.05
Schip1	-4.12351	0.618326	3.56291e-09		Prss34	-3.44603	0.351841	3.70051e-19								Gm4489	0	0	0	0	4.81686	34.0935	7.48876	7.13732	10.8511	0.00417254			Insc	-1.51345	2.22261			Dmp1	82.6128	98.0458	79.936	122.002	213.935	239.306	0.0438037	0.0529412
9330117O12Rik	-4.01737	0.694715	6.03546e-07		AU015836	-3.4411	0.664835	2.31012e-05								9330117O12Rik	0	0	0	21.8233	12.845	0	10.8171	20.6189	22.9788	6.03014e-06			Dlx6	-1.43216	2.81074			Sost	19.7698	9.15155	12.8019	70.6756	43.6989	27.826	0.060145	0.0617647
Mirt2	-4.01026	0.404431	3.6335e-20		Capsl	-3.41157	0.674948	3.91108e-05								C87977	0	0	0	28.2419	7.2253	34.0935	8.32084	5.55125	21.7022	8.8138e-06			Dmp1	-1.41947	6.66506			Rhbdl2	0.263376	0.815236	0.477882	0.915485	4.00389	3.6503	0.0773517	0.0676471
AK146861	-3.98731	0.602707	4.97061e-09		Ly6d	-3.39116	0.337476	3.47268e-20								Gm8267	0	0	0	37.228	1.60562	59.6637	3.32834	10.3095	6.383	0.000651344			Dnase1l3	-1.3444	2.65389			Satb2	0.0586642	0.229476	0.101374	0.225762	0.689333	0.687538	0.0676412	0.0647059
Gm13446	-3.93217	0.430176	3.42498e-17		Schip1	-3.30786	0.653961	3.86653e-05								9430069I07Rik	0	0	0	5.1349	32.1124	34.0935	25.7946	15.0677	10.8511	6.73737e-07			Cldn5	-1.32152	3.69213			Col1a1	266.277	3093.78	1312.72	5262.6	3495.93	7698.83	0.0558482	0.0588235
Lrrc38	-3.89976	0.57102	1.28177e-09		Ankrd22	-3.28933	0.407629	5.98336e-13								H2-M11	0	0	0	15.4047	13.6478	42.6169	14.1454	19.8259	21.0639	4.77058e-08			Bmx	-1.10762	1.68493			Dnase1l3	3.88028	2.13154	1.68667	5.32847	3.40381	6.77341	0.0927761	0.0705882
AK045681	-3.87161	0.445213	1.53201e-15		Spib	-3.19569	0.348698	9.26337e-17								Capsl	0	0	0	10.2698	10.4365	34.0935	44.1005	6.34429	25.532	1.19124e-06			Tbx2	-0.994735	1.49663			Fam78b	0.106618	0.222128	0.161211	0.162138	0.463281	0.806215	0.172137	0.0794118
A2m	-3.85031	0.431827	2.46453e-16		Slc6a4	-3.12875	0.343594	1.4488e-16								Gm5134	0	0	0	0	28.0984	46.8786	36.6117	11.8955	11.4894	8.97102e-05			Mmp9	1.16529	3.02512			Bmx	13.0172	3.56277	8.77612	13.7715	15.5687	13.4045	0.10854	0.0735294
Lingo3	-3.83377	0.433189	4.2572e-16		Entpd3	-3.122	0.551463	2.37247e-06								Drd4	0	0	0	68.0374	3.21124	34.0935	2.49625	23.7911	55.5321	1.67446e-05								Insc	0.858894	2.45406	2.0614	2.57083	3.36414	8.4698	0.190084	0.0911765
Ly6g	-3.82566	0.311952	2.64051e-31		9330117O12Rik	-3.10693	0.68303	0.000308515								Rag1	0.878663	1.82889	1.69044	159.182	109.985	583.851	593.276	565.435	557.874	1.98794e-28								Tbx2	29.6866	23.4455	34.0316	57.755	27.9033	47.7843	0.172384	0.0823529
H2-M11	-3.77883	0.704549	5.15288e-06		Pxt1	-3.09452	0.650008	0.000134625								Bglap	394.52	503.555	627.152	272637	10036.7	86572	31997.8	67681.7	109218	1.06484e-22								Ushbp1	0.742752	0.663191	0.229198	0.691547	0.935111	0.923255	0.162218	0.0764706
Oas1a	-3.6324	0.311491	3.15997e-28		9430069I07Rik	-3.09338	0.669893	0.000236875								Bglap2	100.168	162.771	220.602	99094.5	2910.19	23746.1	7081.87	16025.7	32114.2	6.33889e-07								Sp7	0.814621	1.93963	0.988743	1.6012	1.7663	2.70024	0.188352	0.0882353
Il1f9	-3.61751	0.291315	4.27677e-32		Ly6g6f	-3.07383	0.441893	1.41775e-09								BC055402	7.0293	7.9252	1.69044	1341.49	131.661	622.207	291.229	1056.32	1498.73	1.95104e-21								Mef2c	0	0.0361973	0.0262705	0.105686	0	0.113381	0.242935	0.0941176
Hhip	-3.56335	0.555104	1.6005e-08		AK138921	-3.05148	0.385066	1.77777e-12								Igll1	0.878663	1.21926	0	25.6745	7.2253	174.729	65.7347	130.851	76.596	1.94873e-09								Hes1	18.1352	18.2098	16.909	21.543	17.8029	27.4759	0.187429	0.0852941
Sema3d	-3.55303	0.319684	1.45875e-25		Slc25a37	-3.01641	0.694476	0.000651891								Ninj2	0	0.609631	0	28.2419	0	25.5701	3.32834	22.205	45.3193	0.00136205								Mepe	39.0323	63.4316	70.6811	93.8372	138.434	43.7709	0.301974	0.0970588
2310034O05Rik	-3.54062	0.66705	6.75067e-06		D030045P18Rik	-3.00323	0.69902	0.000761412								AU015836	0.878663	1.21926	0	137.358	6.42248	17.0468	29.955	79.3036	84.8939	7.03309e-08								Wdr86	4.24148	1.84559	2.18598	2.9745	3.02388	5.27223	0.401279	0.1
Frzb	-3.49984	0.460148	6.57519e-12		Dnah6	-2.98977	0.345821	6.24404e-15								AK043612	0	0.609631	0	0	42.549	0	14.9775	20.6189	12.1277	0.00598088
Lpar3	-3.49671	0.407358	3.82857e-15		Upb1	-2.98733	0.399926	4.68122e-11								Vpreb1	4.39331	6.70594	10.9878	304.243	36.1265	771.366	848.726	589.226	551.491	1.90871e-15
C87977	-3.48127	0.718857	5.22014e-05		Gm13446	-2.98144	0.567666	1.61688e-05								2310034O05Rik	1.75733	0	0	20.5396	2.40843	106.542	20.8021	20.6189	28.7235	4.02272e-05
Gkn3	-3.46523	0.492736	3.31604e-10		Tmem35	-2.97103	0.624359	0.000135602								Cpz	14.9373	74.375	33.8087	4572.62	377.321	1069.68	746.38	1873.15	3819.59	6.84987e-13
Ifit1bl2	-3.44474	0.402985	5.12009e-15		BC147527	-2.9672	0.339474	2.88111e-15								Gm16070	0	0.609631	0	0	1.60562	0	9.15293	11.1025	39.5746	0.0472646
Car3	-3.41615	0.35341	3.06413e-19		Chil1	-2.95215	0.439469	5.93829e-09								D13Ertd608e	0	0.609631	0	7.70234	10.4365	12.7851	15.8096	6.34429	6.383	0.000231671
Col11a2	-3.40607	0.393807	2.25874e-15		Bglap2	-2.9387	0.684628	0.00076962								Gm4371	0.878663	0	0	0	28.0984	0	8.32084	41.2379	5.7447	0.0182325
4932435O22Rik	-3.4006	0.702735	5.28214e-05		Adh6b	-2.93081	0.541755	8.21153e-06								Lor	0	0.609631	0	24.3908	1.60562	8.52338	0	15.8607	3.1915	0.0316871
Gm266	-3.36628	0.414703	1.3924e-13		AK172204	-2.91917	0.379195	9.51502e-12								Vpreb2	2.63599	1.82889	3.38087	37.228	7.2253	136.374	202.196	129.265	130.852	1.14527e-08
Robo2	-3.36272	0.63361	6.75395e-06		Baiap2l2	-2.9059	0.645732	0.000368927								4932435O22Rik	0	0	0.845218	34.6605	6.42248	0	0	6.34429	21.7022	0.0304326
AK141396	-3.3584	0.269525	2.78902e-32		V00821	-2.87026	0.378243	2.08155e-11								Hpcal4	0.878663	1.82889	2.53566	5.1349	301.054	8.52338	4.16042	92.7852	9.5745	0.0333066
Gm6213	-3.34258	0.690059	5.20728e-05		Sh2d4a	-2.86417	0.410652	1.26948e-09								Parp11	0	0.609631	0	2.56745	8.83092	25.5701	4.16042	0	6.383	0.0333996
Gm8267	-3.33441	0.724061	0.000137732		Ppbp	-2.85239	0.386463	8.62707e-11								Pla2g5	0	0	0.845218	17.9721	2.40843	17.0468	6.65667	5.55125	15.3192	0.000851107
AK079953	-3.32925	0.66127	2.30959e-05		Gm10451	-2.85221	0.464679	1.74963e-07								Schip1	0	1.21926	0.845218	26.9582	2.40843	25.5701	18.3059	47.5822	37.6597	1.04893e-05
Aknad1	-3.32487	0.721517	0.000136198		Tigd4	-2.8219	0.654199	0.000719784								Ear1	7.0293	1.21926	1.69044	397.954	32.9152	259.963	25.7946	27.7563	16.5958	0.00314298
Creb3l3	-3.31009	0.35382	5.01448e-18		AK079953	-2.81778	0.685756	0.00148507								Tmem35	1.75733	6.09631	0	183.573	25.6899	178.991	31.6192	49.9613	107.234	6.31434e-08
Gm1720	-3.30653	0.723604	0.000157427		Dmkn	-2.8026	0.653473	0.000772464								Lipc	0	1.82889	3.38087	74.456	28.9012	34.0935	35.7796	57.8916	120	2.15605e-10
1700010H22Rik	-3.28515	0.659181	2.88975e-05		Slc9a2	-2.799	0.606144	0.000236875								Vpreb3	29.8745	31.0912	25.3566	609.769	224.787	1005.76	1489.43	1123.73	1170.64	7.27292e-22
4930426D05Rik	-3.27645	0.441896	2.49636e-11		Gm8439	-2.77477	0.650284	0.00083339								Nap1l2	0	1.21926	0	6.41862	44.9574	0	1.66417	17.4468	5.1064	0.0142861
Egfl6	-3.2705	0.515573	2.53895e-08		Dcc	-2.77168	0.575598	0.000110002								AK045681	5.27198	4.87705	6.76175	118.103	284.195	89.4955	277.916	131.644	72.1279	7.81823e-16
Mia	-3.27004	0.712714	0.000146802		Pax5	-2.75171	0.568616	0.000100737								Prg3	1.75733	0.609631	3.38087	142.493	12.845	115.066	33.2834	11.8955	12.766	4.02272e-05
Cacna2d3	-3.26131	0.394994	4.94331e-14		AK165607	-2.74516	0.550931	5.43308e-05								Serpina1c	0	0	4.22609	24.3908	1.60562	29.8318	9.15293	10.3095	153.83	0.00799574
Lim2	-3.25248	0.724593	0.000217561		1700010H22Rik	-2.70818	0.694403	0.00293863								Gm6213	1.75733	0	0	47.4978	0.802811	12.7851	7.48876	15.0677	11.4894	0.0035741
AK042292	-3.24713	0.678704	6.73506e-05		Glrp1	-2.69601	0.628663	0.000772464								Mia	4.39331	6.70594	17.7496	191.275	4.81686	42.6169	123.981	85.6479	1113.2	0.0206314
Prss34	-3.24381	0.267403	1.23592e-30		Plbd1	-2.68692	0.406379	1.10514e-08								Fa2h	0.878663	0.609631	0	12.8372	11.2393	51.1403	0	1.58607	1.2766	0.0487873
Sh2d4a	-3.22542	0.392231	6.23121e-14		Lingo3	-2.6843	0.602112	0.000437705								AB251080	0	0	0.845218	10.2698	0	0	7.48876	8.7234	16.5958	0.0439119
Chst5	-3.21819	0.388107	3.73259e-14		1700027J07Rik	-2.67696	0.619774	0.00070646								Col9a2	26.3599	15.8504	47.3322	548.15	12.845	259.963	143.951	184.777	3248.31	0.0246612
Ly6d	-3.18313	0.31451	5.36836e-21		C87977	-2.67516	0.680532	0.00264528								Rbm44	5.27198	4.87705	1.69044	84.7258	82.6895	59.6637	98.1859	161.779	93.8301	4.40474e-18
Spib	-3.15234	0.316213	2.24078e-20		Oas3	-2.66568	0.379202	8.97001e-10								4930503E14Rik	0.878663	0	0	24.3908	2.40843	0	1.66417	3.17214	10.2128	0.0379094
Capsl	-3.13294	0.727988	0.000437442		BC042727	-2.66041	0.577626	0.000245476								AK042292	0	1.82889	0	15.4047	2.40843	8.52338	5.82459	34.8936	15.9575	0.00250627
Pxt1	-3.12842	0.645042	5.07136e-05		Lrrc38	-2.65921	0.65719	0.001812								Rnase2b	0	0	1.69044	17.9721	8.83092	8.52338	13.3133	20.6189	7.0213	0.000139874
Slc36a2	-3.12798	0.369548	9.24429e-15		Tubb1	-2.64354	0.390964	4.7103e-09								Dmkn	3.51465	0	4.22609	32.0931	130.055	8.52338	85.7047	67.4081	22.3405	7.76086e-06
Pax5	-3.12667	0.372597	1.66285e-14		A930009A15Rik	-2.64303	0.48534	6.96769e-06								Nsg2	0	1.21926	0	5.1349	12.845	17.0468	3.32834	4.75822	10.8511	0.00397696
BC147527	-3.10122	0.365624	8.23126e-15		Sema3d	-2.63432	0.553265	0.000134625								Mlip	1.75733	4.87705	3.38087	82.1583	34.5209	25.5701	35.7796	109.439	148.724	8.46953e-09
Dmkn	-3.0914	0.620506	2.89771e-05		Ly6k	-2.63029	0.678472	0.00315449								Gm8439	2.63599	0	1.69044	5.1349	44.9574	42.6169	54.0855	25.3772	15.9575	1.46894e-05
AK138921	-3.08718	0.313605	6.75237e-20		Clec4g	-2.61498	0.531257	7.05485e-05								Lrrc38	0	2.43852	3.38087	61.6187	6.42248	51.1403	11.6492	76.1315	31.915	4.07868e-05
AU021092	-3.07842	0.325931	2.34398e-18		AK136780	-2.61001	0.688985	0.00409879								Cib3	0	0.609631	1.69044	25.6745	3.21124	25.5701	16.6417	8.7234	14.0426	0.000326033
Dnah6	-3.0726	0.348108	5.13295e-16		Tnfrsf17	-2.59823	0.508289	3.11488e-05								AK079953	0.878663	1.21926	0	14.121	0.802811	0	19.1379	23.7911	27.4469	0.00606675
Olfr558	-3.07073	0.425508	9.6461e-11		4930426D05Rik	-2.59209	0.57308	0.000336006								Ly6g	223.18	101.808	200.317	2190.03	3455.3	4184.98	5146.44	3220.52	2640.65	6.84551e-32
V00821	-3.06886	0.206857	4.40586e-46		Drd4	-2.5888	0.700183	0.00538132								Slc9a2	9.66529	26.2141	38.0348	1381.29	85.0979	336.673	156.432	393.346	554.045	2.24355e-07
AK048202	-3.06474	0.559951	3.05318e-06		Xcl1	-2.58866	0.398685	2.17779e-08								Mirt2	21.9666	7.31557	8.45218	277.284	192.675	153.421	391.08	272.804	180.001	1.0553e-19
Ppef1	-3.05669	0.661632	0.000129762		Rnase2b	-2.57887	0.664485	0.00311746								Baiap2l2	2.63599	9.14446	14.3687	362.01	12.845	76.7104	80.7122	137.195	346.597	1.00514e-05
Ankrd22	-3.04596	0.33132	2.16227e-17		Ceacam10	-2.57475	0.394518	1.79462e-08								Pxt1	0.878663	1.82889	0.845218	23.107	8.02811	0	51.5892	38.0657	12.766	0.000355091
Slc6a4	-3.00956	0.295516	2.98552e-21		AU021092	-2.57434	0.448974	1.64856e-06								Epx	90.5023	23.7756	38.0348	3404.44	258.505	1218.84	297.886	272.804	165.958	0.0030119
AK015284	-3.0002	0.517176	5.49851e-07		Isg15	-2.56083	0.288402	9.63853e-16								Oas1a	43.0545	61.5727	89.5931	965.36	1838.44	1359.48	1264.77	932.61	697.024	4.67665e-28
Adh6b	-2.99905	0.546547	2.85881e-06		Pou2af1	-2.55731	0.362956	8.18389e-10								Adarb2	0	1.21926	1.69044	7.70234	6.42248	34.0935	0	12.6886	44.0427	0.0139494
Tcf23	-2.99003	0.517995	6.37093e-07		4933400C23Rik	-2.54887	0.703107	0.00660367								Hydin	0	1.21926	0	2.56745	4.81686	17.0468	4.99251	3.17214	10.2128	0.0186765
Chmp4c	-2.98039	0.580995	1.5371e-05		Camk2b	-2.54743	0.591896	0.000739535								Slc13a2	0	2.43852	0	0	33.718	8.52338	24.9625	4.75822	12.766	0.0228653
Ly6g6f	-2.97382	0.388698	4.75329e-12		Cx3cr1	-2.54703	0.300856	2.78611e-14								6530411M01Rik	0.878663	0	0	3.85117	1.60562	8.52338	4.99251	1.58607	9.5745	0.0385409
Upb1	-2.94154	0.374073	9.66754e-13		AK042292	-2.54215	0.689381	0.00550079								Ifit1bl2	14.9373	10.9734	13.5235	92.4281	313.899	153.421	368.613	209.362	200.426	1.34709e-16
Bmp7	-2.93536	0.344589	6.12502e-15		1700112E06Rik	-2.52398	0.611607	0.00139623								Il1f9	147.615	112.172	91.2836	1450.61	1986.15	2446.21	2690.96	1942.94	1144.47	9.85914e-33
Cx3cr1	-2.93374	0.259135	1.50377e-26		Prss35	-2.5145	0.619497	0.00173665								AK006706	1.75733	0	0	1.28372	12.0422	0	24.9625	12.6886	7.0213	0.01949
Prss35	-2.91446	0.67723	0.000437442		Bex6	-2.50787	0.469642	1.1036e-05								1700010H22Rik	0	4.26742	0	15.4047	1.60562	0	19.1379	34.8936	67.6598	0.0275166
Rnase12	-2.9056	0.48791	2.393e-07		Rnase6	-2.50677	0.329175	1.75066e-11								Xlr	0	1.21926	0	5.1349	4.01405	0	4.99251	9.51643	15.3192	0.0206991
Phex	-2.8936	0.288338	1.20972e-20		AK016731	-2.50306	0.510509	7.67819e-05								AK136780	1.75733	0	0	2.56745	7.2253	0	14.9775	18.2398	12.766	0.0100433
Col9a3	-2.87993	0.707967	0.00102995		D13Ertd608e	-2.49497	0.676822	0.00551387								Bfsp2	0	1.21926	0	14.121	7.2253	0	11.6492	1.58607	3.8298	0.0364353
Adarb2	-2.87739	0.68801	0.000687371		1810011H11Rik	-2.49243	0.424568	7.93808e-07								Ppef1	0	3.65778	0	41.0792	11.2393	17.0468	1.66417	22.998	19.149	0.00488206
Krt75	-2.86918	0.619511	0.000124379		Zfp114	-2.49109	0.575175	0.000679635								Alox12e	3.51465	0	1.69044	37.228	12.845	59.6637	14.9775	20.6189	10.2128	0.000148868
Lor	-2.86759	0.724658	0.00148855		Serpinb10	-2.48059	0.437168	2.21919e-06								Gkn3	2.63599	8.53483	24.5113	223.368	12.845	464.524	13.3133	114.99	201.703	0.0184923
AK172204	-2.86557	0.321991	2.79705e-16		Oasl2	-2.4797	0.466003	1.19312e-05								Gm13446	5.27198	7.31557	6.76175	129.656	26.4927	110.804	31.6192	84.0618	167.235	1.04693e-07
Mmd2	-2.84666	0.538705	7.50314e-06		Gdf3	-2.47966	0.336608	9.22122e-11								Col9a3	31.6319	23.7756	65.927	585.378	33.718	127.851	173.074	123.714	2368.73	0.0297124
Pla2g5	-2.84235	0.719547	0.00152679		Cd79a	-2.47939	0.411376	3.34567e-07								Nudt11	0	3.65778	0	6.41862	9.63373	42.6169	23.2984	17.4468	2.5532	0.010952
Ear2	-2.83542	0.543626	1.018e-05		Creb3l3	-2.47824	0.519483	0.000130162								Dnah5	0.878663	0.609631	0	0	3.21124	17.0468	6.65667	4.75822	9.5745	0.0402569
Nipal2	-2.83474	0.706539	0.00123671		Ltf	-2.46882	0.429502	1.54299e-06								Tcrg-V1	1.75733	0	0	11.5535	10.4365	0	3.32834	12.6886	9.5745	0.010629
Chil1	-2.83206	0.325684	1.53201e-15		Rnase12	-2.46345	0.533876	0.000238677								Robo2	0	2.43852	1.69044	57.7676	3.21124	0	4.99251	15.8607	29.3618	0.016848
Gm10451	-2.83086	0.516053	2.87614e-06		A2m	-2.46235	0.611378	0.00191682								Klra10	0.878663	0.609631	0.845218	15.4047	4.81686	21.3084	1.66417	8.7234	10.8511	0.00622656
2900041M22Rik	-2.82945	0.424256	3.56291e-09		AK141396	-2.45929	0.541182	0.000314131								Hc	0	2.43852	8.45218	33.3768	28.0984	119.327	46.5967	43.617	21.7022	2.87142e-05
Tnfrsf17	-2.81495	0.438868	1.64333e-08		5830416I19Rik	-2.45929	0.51282	0.000119458								Entpd3	267.113	438.325	326.254	8344.2	954.542	2927.78	1912.96	4678.12	8873.01	2.1781e-08
Pipox	-2.81072	0.510698	2.63203e-06		Siglecg	-2.43964	0.37672	2.34056e-08								Ly6k	3.51465	0	1.69044	23.107	8.02811	0	71.5592	14.2746	20.4256	0.0054949
C1qtnf2	-2.80851	0.524563	5.38863e-06		2310034O05Rik	-2.43375	0.687011	0.00828								Stmn2	1.75733	0	0	5.1349	5.61967	17.0468	6.65667	2.37911	8.9362	0.0158833
Gpr37	-2.8049	0.59338	8.51968e-05		AK052414	-2.41788	0.512087	0.000156287								4933432I03Rik	0	0	2.53566	10.2698	8.83092	8.52338	12.4813	14.2746	11.4894	0.000656555
AK042353	-2.80388	0.73424	0.00232463		4933432I03Rik	-2.417	0.656123	0.00554785								Gulo	1.75733	3.04815	1.69044	30.8094	52.9855	76.7104	0	4.75822	3.1915	0.0304069
AB251080	-2.80346	0.71925	0.00181881		AI839979	-2.39857	0.366254	1.58904e-08								Prss34	251.298	245.072	175.805	1810.05	2989.67	3541.46	3994	2773.25	1959.58	4.78085e-29
Dcc	-2.79352	0.610818	0.000155425		BC019819	-2.38905	0.436834	6.24703e-06								Prss35	21.0879	290.794	85.3671	3249.1	349.223	1734.51	589.116	1716.92	2312.56	2.57065e-05
2310030G06Rik	-2.78999	0.47927	4.93373e-07		Lpar3	-2.38613	0.619271	0.00335931								Epha8	1.75733	1.21926	1.69044	5.1349	4.81686	68.187	2.49625	1.58607	34.4682	0.0276854
9430069I07Rik	-2.78384	0.734368	0.0025422		Gm5134	-2.38527	0.704195	0.0130144								H2-M2	4.39331	0	0	16.6884	16.0562	8.52338	41.6042	18.2398	7.0213	0.00233979
Rnase2b	-2.78267	0.708423	0.00164651		Angptl1	-2.37492	0.510503	0.000207121								A2m	387.49	154.846	472.477	9417.4	358.856	4219.07	1775.67	2431.45	6568.75	1.8537e-05
Cib3	-2.77285	0.692065	0.00125957		Gm266	-2.37242	0.576726	0.00146359								Tceal6	0	0.609631	1.69044	5.1349	9.63373	8.52338	1.66417	11.8955	19.149	0.00992365
Xcl1	-2.76892	0.42448	8.44069e-09		C130060C02Rik	-2.3675	0.490914	0.000106896								Ankrd22	107.197	48.7705	72.6888	516.057	1201	860.861	1342.15	868.374	625.534	1.3908e-18
Wfdc6b	-2.76532	0.734831	0.0027937		Phex	-2.36337	0.483758	8.25375e-05								Zfp286	0	1.21926	1.69044	38.5117	8.83092	0	6.65667	7.93036	5.1064	0.0186408
Ky	-2.75119	0.616614	0.00024219		Mrgpra2b	-2.36271	0.403456	8.56981e-07								Tcf23	7.90796	4.87705	1.69044	35.9443	17.6618	144.897	14.1454	56.3056	63.83	0.000120505
Cpxm2	-2.74188	0.506443	4.05298e-06		Il22ra2	-2.36267	0.535856	0.000526983								Gtsf1	0	1.82889	3.38087	17.9721	6.42248	63.9253	22.4663	7.93036	0	0.0481259
Plbd1	-2.73415	0.332078	5.90515e-14		Dpp4	-2.35402	0.370852	5.0318e-08								Pax5	65.8997	91.4446	27.8922	457.006	102.76	1487.33	784.655	760.522	591.066	9.87282e-07
Serpina1e	-2.72106	0.694182	0.00169539		Slfn1	-2.34836	0.40498	1.17482e-06								1700027J07Rik	3.51465	0.609631	1.69044	7.70234	17.6618	25.5701	17.4738	47.5822	15.3192	0.000192957
A930017M01Rik	-2.71855	0.511969	6.69276e-06		2610528J11Rik	-2.34726	0.650968	0.00692279								5830418P13Rik	2.63599	4.26742	0.845218	15.4047	17.6618	68.187	16.6417	37.2727	18.5107	9.41514e-05
Ren2	-2.69642	0.736144	0.00384328		Hc	-2.34099	0.616001	0.00396647								BC147527	20.2092	32.3104	26.2018	331.201	323.533	362.244	297.054	262.495	158.937	5.13871e-22
Angptl1	-2.69606	0.554594	4.85678e-05		Gp5	-2.32347	0.383795	2.8868e-07								Glrp1	0	9.75409	3.38087	19.2559	67.4361	8.52338	80.7122	66.615	45.9576	0.000369458
Ifitm5	-2.69541	0.370816	6.80276e-11		AK015284	-2.31366	0.563092	0.00148507								Prg2	463.934	424.303	408.24	15775.7	1246.76	7551.71	1802.29	1341.82	708.513	0.009183
Rhpn2	-2.68938	0.37944	2.32304e-10		H2-M2	-2.30856	0.677752	0.0123752								Adh6b	5.27198	5.48668	8.45218	24.3908	51.3799	102.281	41.6042	58.6847	139.788	5.08275e-07
S1pr5	-2.68386	0.514404	1.01378e-05		1500015O10Rik	-2.30659	0.625405	0.00549567								Mmd2	14.0586	3.65778	6.76175	128.372	93.9288	178.991	15.8096	30.1354	83.6173	4.34771e-05
Isg15	-2.66718	0.28355	3.1823e-18		Fpr2	-2.30042	0.451261	3.26951e-05								Lingo3	7.0293	3.65778	9.2974	127.089	31.3096	25.5701	19.97	88.027	140.426	2.93973e-05
Serpina12	-2.66086	0.390509	1.41887e-09		Vill	-2.29765	0.620529	0.00531403								Rnf17	0	1.82889	1.69044	2.56745	12.0422	0	9.15293	20.6189	31.2767	0.014532
Klhl14	-2.66028	0.59255	0.000217561		AK020506	-2.29447	0.705939	0.0187512								Bank1	0	4.26742	0.845218	0	33.718	34.0935	10.8171	11.8955	19.149	0.0233185
2610027K06Rik	-2.64938	0.517331	1.59159e-05		Col9a2	-2.29122	0.708869	0.0195653								Chil1	800.462	308.473	521.5	3489.16	10255.1	4628.19	7612.74	4881.93	3873.21	6.17851e-14
AK051222	-2.63584	0.503724	9.44441e-06		Ubd	-2.29063	0.435435	1.58354e-05								Gpr37	9.66529	3.04815	0	34.6605	90.7176	0	39.94	41.2379	63.83	0.00222862
4930503E14Rik	-2.62994	0.72857	0.00452094		Ifi27l2a	-2.28416	0.684588	0.0150129								S1pr5	12.3013	4.26742	6.76175	103.982	61.0136	196.038	43.2684	38.0657	51.064	1.74641e-06
Alox12e	-2.61781	0.670486	0.0017864		Hdc	-2.28363	0.408558	3.45063e-06								Dnah6	17.5733	20.7274	15.2139	182.289	170.999	272.748	189.715	180.019	130.852	8.18524e-23
9130024F11Rik	-2.61668	0.332865	9.73587e-13		Cib3	-2.28298	0.66723	0.011803								Ly6d	146.737	134.728	96.3549	736.857	921.627	1610.92	1719.09	1327.54	1584.26	4.88915e-22
Fam65c	-2.61095	0.521004	2.55231e-05		Tspyl5	-2.28274	0.492777	0.000223798								Rnase12	14.9373	3.65778	15.2139	138.642	49.7743	238.655	98.1859	119.748	59.3619	3.53739e-07
BC042727	-2.60847	0.560398	0.000114022		BC051525	-2.28218	0.659169	0.010532								AK165338	2.63599	2.43852	4.22609	33.3768	11.2393	89.4955	14.9775	22.205	19.7873	0.0003052
Col14a1	-2.60584	0.551118	8.49706e-05		Gm4956	-2.27041	0.513752	0.00050843								Pgr	3.51465	2.43852	0.845218	0	13.6478	42.6169	36.6117	28.5493	17.8724	0.00601692
Oas2	-2.58242	0.736673	0.00607163		Fam129c	-2.26895	0.648249	0.00947761								AK138921	20.2092	27.4334	31.2731	238.773	408.631	161.944	326.177	260.116	213.192	4.96286e-19
Lilra5	-2.56857	0.417042	7.56032e-08		Cacna2d3	-2.26289	0.561115	0.00188538								Upb1	17.5733	12.8022	30.4279	187.424	169.393	285.533	267.931	179.226	146.809	4.06404e-17
Gm9199	-2.56839	0.349595	3.95521e-11		5830418P13Rik	-2.26123	0.607811	0.00506143								BC051525	1.75733	1.21926	2.53566	17.9721	26.4927	0	42.4363	17.4468	7.6596	0.00153777
Tspyl5	-2.56422	0.438583	4.31158e-07		Ninj2	-2.25698	0.707684	0.0215251								Ky	0	6.09631	11.8331	41.0792	2.40843	42.6169	109.835	134.023	31.915	0.0084072
1700027J07Rik	-2.56085	0.669805	0.00229012		Col2a1	-2.24758	0.469868	0.000124481								Alox15	38.6612	11.583	21.1305	690.643	76.267	443.216	65.7347	93.5783	55.5321	0.000731311
Sowahb	-2.55889	0.406853	3.50265e-08		Lamb3	-2.24616	0.5235	0.00077207								Sh2d4a	21.0879	11.583	22.8209	214.382	146.914	213.084	123.148	121.335	254.682	5.04973e-15
AK043075	-2.54922	0.526413	5.22014e-05		Ccr2	-2.24369	0.361399	1.14702e-07								AK172204	57.1131	48.7705	26.2018	350.457	600.502	362.244	533.366	367.969	296.81	1.65089e-18
Glrp1	-2.53896	0.624634	0.00103967		Slc6a3	-2.24355	0.54652	0.00150298								Pcdh10	0	1.82889	1.69044	10.2698	32.1124	4.26169	3.32834	11.1025	5.7447	0.0166618
Ifi27l2a	-2.53636	0.48817	1.12764e-05		Ethe1	-2.23744	0.374193	4.25964e-07								4930426D05Rik	10.544	15.2408	4.22609	129.656	15.2534	110.804	73.2234	81.6827	152.554	1.53483e-05
Oas3	-2.53311	0.310076	9.32814e-14		Tcf23	-2.23093	0.622972	0.00741431								Gm10451	3.51465	7.31557	3.38087	32.0931	45.7602	42.6169	39.94	48.3752	57.447	1.67656e-09
D630003M21Rik	-2.53145	0.550437	0.00014073		Cd5l	-2.22749	0.452299	6.99402e-05								Spag9	8.78663	0.609631	2.53566	34.6605	6.42248	132.112	17.4738	15.8607	15.3192	0.0114966
Ubd	-2.52876	0.404855	4.53014e-08		Ms4a4c	-2.21263	0.455115	9.11362e-05								Espn	0.878663	1.21926	0	16.6884	8.02811	0	3.32834	3.17214	7.6596	0.0423342
Gm16070	-2.52834	0.736402	0.00750244		Gm8817	-2.21175	0.684506	0.0195869								Dcc	5.27198	1.82889	1.69044	11.5535	20.0703	25.5701	15.8096	48.3752	41.4895	9.68461e-05
Aldob	-2.52587	0.497667	1.94284e-05		Mrgpra2a	-2.21013	0.402925	5.78672e-06								Egfl6	2.63599	2.43852	6.76175	66.7536	8.83092	0	46.5967	47.5822	45.9576	0.00181473
Tmem221	-2.5209	0.426554	3.04317e-07		Slamf1	-2.20661	0.629839	0.0093951								Angptl1	5.27198	6.09631	0.845218	47.4978	30.5068	51.1403	25.7946	30.9284	36.3831	4.804e-07
Prkag3	-2.51235	0.603398	0.000733657		Ccdc113	-2.19733	0.571359	0.00344522								Mylk4	53.5984	17.0697	73.534	94.9956	29.704	617.945	703.943	1033.33	143.618	0.0248708
AK016731	-2.50599	0.494305	1.98722e-05		Dnajc7	-2.19259	0.642864	0.0121995								Oasl2	9.66529	9.14446	8.45218	43.6466	138.886	106.542	71.5592	82.4758	47.2342	5.43526e-09
Mcoln3	-2.50044	0.737217	0.00849407		Mzb1	-2.19084	0.405144	8.21153e-06								Spib	182.762	291.404	127.628	1505.81	1007.53	1824	2269.09	1869.19	2322.14	2.41672e-17
Nr2f2	-2.49916	0.648455	0.0020826		AK006706	-2.18651	0.705521	0.0269191								Ear10	18.4519	14.6311	5.07131	276.001	82.6895	136.374	86.5368	47.5822	54.8938	1.13486e-05
Rprm	-2.49739	0.737394	0.00860016		Pgr	-2.18375	0.67494	0.0194093								Xlr3b	0	2.43852	0.845218	3.85117	8.83092	25.5701	1.66417	5.55125	13.4043	0.0423459
Cybrd1	-2.49596	0.317039	9.09957e-13		Pla2g5	-2.18369	0.692607	0.0236688								Frzb	35.1465	48.7705	24.5113	198.977	28.9012	187.514	137.294	358.452	1032.77	0.000725922
Ppbp	-2.49333	0.393669	2.66256e-08		AK043075	-2.18299	0.595289	0.00580164								1600015I10Rik	0.878663	2.43852	0	15.4047	4.81686	8.52338	8.32084	11.1025	10.8511	0.00681368
Bex6	-2.47866	0.397749	4.91392e-08		2310040G24Rik	-2.1827	0.592971	0.00559489								Zfp114	4.39331	2.43852	1.69044	20.5396	22.4787	25.5701	38.2759	34.1006	10.2128	4.46513e-05
Map3k7cl	-2.4776	0.480684	1.38448e-05		AK082813	-2.18053	0.598659	0.00623099								Gm266	10.544	39.0164	37.1896	482.68	40.9433	264.225	141.454	237.118	353.618	2.82421e-05
Zfp286	-2.47415	0.70935	0.0063915		Haus1	-2.16097	0.329295	1.49482e-08								Atp8a1	1.75733	1.21926	0.845218	15.4047	13.6478	17.0468	4.16042	9.51643	7.0213	0.004421
BB557941	-2.46881	0.737343	0.00955212		AK052812	-2.15976	0.62544	0.0108339								AK036494	0	0.609631	3.38087	1.28372	11.2393	17.0468	19.1379	12.6886	8.2979	0.0155034
AK165338	-2.46278	0.583622	0.000604604		Gigyf2	-2.14865	0.448424	0.00012094								Cd300e	5.27198	7.31557	8.45218	12.8372	85.9007	187.514	26.6267	22.998	31.2767	0.00144046
Rnf17	-2.45787	0.703302	0.00626876		Prps1l1	-2.13079	0.575168	0.00528827								Oasl1	1.75733	0.609631	3.38087	17.9721	28.0984	0	19.1379	20.6189	13.4043	0.000885829
Klra10	-2.45534	0.698399	0.00588236		Aknad1	-2.12918	0.612948	0.0101804								Sema3d	57.9917	121.926	135.235	1310.68	155.745	826.768	369.445	1138.8	1570.22	9.47252e-06
Hc	-2.45143	0.626066	0.00171713		P2rx3	-2.1289	0.421601	3.987e-05								Lpar3	17.5733	70.7172	32.9635	571.257	29.704	255.701	125.645	382.243	690.003	0.0005927
5830418P13Rik	-2.45045	0.623504	0.00163491		Pipox	-2.12805	0.583285	0.00611661								AK016731	40.4185	5.48668	16.9044	170.735	249.674	144.897	236.312	162.572	99.5748	1.64093e-07
Rnase6	-2.44858	0.265979	1.97948e-17		Oasl1	-2.12442	0.643684	0.016431								Gm4956	6.15064	6.70594	6.76175	23.107	97.9429	76.7104	59.9101	37.2727	36.3831	1.47415e-06
Tcrg-V1	-2.44624	0.718063	0.00810964		Gpr37	-2.1235	0.673206	0.0236483								Pipox	16.6946	4.87705	4.22609	116.819	14.4506	119.327	62.4063	61.0638	56.1704	9.38873e-05
H2-Aa	-2.44595	0.583635	0.00066853		Aoah	-2.12293	0.417481	3.44099e-05								Klra18	6.15064	1.82889	5.07131	66.7536	8.83092	98.0189	7.48876	29.3423	7.0213	0.0108332
2310069G16Rik	-2.44443	0.644636	0.00253457		2610037D02Rik	-2.12164	0.588601	0.00693761								AK052812	1.75733	3.65778	2.53566	7.70234	12.845	42.6169	26.6267	34.1006	8.2979	0.00162189
Oasl2	-2.44043	0.461414	7.34537e-06		Mylk4	-2.11802	0.694122	0.0301508								V00821	448.997	398.089	425.145	3340.25	1494.83	5190.74	3780.99	3365.65	3893.63	1.65259e-16
Tubb1	-2.43977	0.344222	2.32304e-10		S1pr5	-2.11699	0.487881	0.000660315								BC094257	2.63599	0	0.845218	14.121	16.859	0	14.9775	7.13732	4.4681	0.0206829
Fbln7	-2.426	0.408121	2.53453e-07		H2-T24	-2.11667	0.282757	4.27405e-11								Plbd1	436.695	166.429	376.122	2459.61	1760.56	4159.41	3223.49	2462.38	1952.56	1.29713e-13
Gdf5	-2.42039	0.669637	0.00445343		Hoxb2	-2.11578	0.462566	0.000276923								BC042727	14.9373	4.87705	0.845218	61.6187	28.0984	25.5701	109.003	70.5802	42.7661	0.000176505
Pou2af1	-2.4197	0.330801	4.93187e-11		Retnlg	-2.11138	0.44985	0.000173762								Slc6a4	63.2637	85.3483	59.1653	430.047	594.08	255.701	794.64	583.675	736.599	1.14388e-14
Cd79a	-2.41727	0.360839	2.95914e-09		Cacna1e	-2.10454	0.326877	2.88588e-08								Ifi27l2a	236.36	49.3801	37.1896	1038.53	852.585	1393.57	748.044	696.286	532.342	9.95425e-07
Zfp133-ps	-2.41433	0.65595	0.0036512		A530064D06Rik	-2.09897	0.563972	0.00505749								Ly6g6f	72.0503	73.1557	34.654	282.419	504.165	127.851	671.492	494.061	817.024	1.71647e-07
Abcg3	-2.41386	0.324469	2.11044e-11		Kcna4	-2.0964	0.649292	0.0197034								AK015284	7.0293	5.48668	31.2731	214.382	61.8164	89.4955	74.8876	82.4758	178.086	2.42221e-05
A930009A15Rik	-2.41299	0.558889	0.000414851		Dnah8	-2.09217	0.479095	0.000606795								Oas3	117.741	129.242	245.113	973.063	1844.06	1329.65	1686.63	1029.36	951.706	1.08734e-15
1810011H11Rik	-2.40473	0.350067	9.99257e-10		3830403N18Rik	-2.0884	0.494087	0.0009752								Xcl1	8.78663	12.8022	20.2852	125.805	134.069	98.0189	99.8501	132.437	72.1279	4.028e-13
Rhbg	-2.40419	0.707667	0.00836253		Pafah1b3	-2.08717	0.433281	0.000109434								Car3	28.1172	39.0164	21.1305	455.722	49.7743	136.374	152.271	229.98	368.299	1.20262e-05
Gp5	-2.395	0.272281	6.58609e-16		Nccrp1	-2.08308	0.600168	0.0102575								2610528J11Rik	7.0293	4.87705	0	17.9721	34.5209	0	47.4288	23.7911	61.9151	0.00773007
2610528J11Rik	-2.39384	0.632019	0.00256442		Hs3st2	-2.08053	0.704758	0.0376295								Prkag3	10.544	13.4119	6.76175	38.5117	3.21124	72.4487	132.301	214.12	17.2341	0.0105731
1500015O10Rik	-2.38359	0.651657	0.00390961		Myoc	-2.0774	0.667796	0.0260916								1810011H11Rik	267.113	124.974	106.498	870.365	2086.5	1355.22	1523.55	1167.35	735.96	4.80091e-11
Ceacam10	-2.37779	0.317176	1.40833e-11		Alox12e	-2.07698	0.62752	0.016079								Chmp4c	1.75733	3.65778	5.07131	15.4047	1.60562	17.0468	9.98501	49.9613	67.6598	0.0158244
Slc6a1	-2.37623	0.557355	0.000509602		Tmem178	-2.07184	0.310883	8.12046e-09								Gm8817	1.75733	0	1.69044	2.56745	7.2253	0	10.8171	21.412	10.8511	0.0363132
Olfr164	-2.37619	0.737264	0.013499		2310009A05Rik	-2.05562	0.263343	4.40481e-12								Lamb3	13.1799	11.583	4.22609	51.349	157.351	38.3552	84.0405	50.7543	60.0002	3.90213e-06
Siglecg	-2.3743	0.322309	3.511e-11		Sypl2	-2.05518	0.707893	0.0420962								Tnfrsf17	8.78663	11.583	5.07131	80.8746	18.4646	63.9253	87.3688	61.8568	72.1279	2.74291e-06
Serpinb10	-2.37176	0.46359	1.61918e-05		Prg3	-2.05353	0.635926	0.0196886								2310030G06Rik	3.51465	19.5082	20.2852	154.047	16.0562	204.561	51.5892	76.1315	147.447	0.000889688
Clec4g	-2.3661	0.568572	0.000739888		Gp9	-2.04799	0.264113	6.37169e-12								Creb3l3	35.1465	42.6742	20.2852	444.168	78.6754	166.206	140.622	239.497	397.661	2.50439e-06
Etnk2	-2.36287	0.705177	0.00948904		Nrgn	-2.04768	0.317163	2.59781e-08								5830416I19Rik	9.66529	17.6793	10.1426	46.2141	59.408	161.944	136.462	111.025	45.3193	2.44823e-06
Oasl1	-2.36179	0.650122	0.00420603		Gm9733	-2.04673	0.42609	0.000115746								Bex6	22.8452	30.4815	16.0591	115.535	309.082	89.4955	206.357	207.775	104.681	2.00439e-08
AK029023	-2.359	0.539911	0.000341462		Mcoln3	-2.04247	0.707316	0.0436018								Fam129c	6.15064	1.82889	0	17.9721	6.42248	12.7851	39.94	9.51643	31.2767	0.00893557
Stk32b	-2.35278	0.646733	0.00413564		Tmem221	-2.03828	0.421261	0.000100737								Klhl14	14.0586	7.31557	0	47.4978	29.704	17.0468	60.7421	44.41	115.532	0.00191026
4930455G09Rik	-2.34932	0.634153	0.00340057		Pcbd1	-2.03726	0.471642	0.00070646								C1qtnf2	8.78663	7.31557	11.8331	172.019	6.42248	119.327	21.6342	47.5822	44.0427	0.00430713
Scrn1	-2.34859	0.456769	1.46178e-05		Krt80	-2.03558	0.3633	3.27129e-06								Ear2	16.6946	26.8238	18.5948	464.708	60.2108	157.683	74.8876	103.888	51.7023	0.00038125
Agtr1b	-2.33666	0.737214	0.0155505		Cldn15	-2.0322	0.3977	3.12898e-05								Clec4g	7.0293	3.65778	6.76175	23.107	48.9714	25.5701	59.078	22.998	76.596	1.92239e-05
Xlr	-2.33601	0.727608	0.0139593		Tceal6	-2.02973	0.691093	0.0387961								AK165607	3.51465	3.65778	2.53566	5.1349	19.2675	12.7851	29.1229	38.0657	37.6597	0.000823273
AK165607	-2.33583	0.63476	0.00365229		Zfp783	-2.02948	0.315643	3.01666e-08								2610037D02Rik	7.90796	4.87705	2.53566	39.7954	66.6333	8.52338	50.7571	15.0677	42.7661	0.000222079
Cacna1e	-2.32974	0.307344	7.7518e-12		Cnp	-2.02883	0.536675	0.00420494								4930455G09Rik	7.0293	0	8.45218	55.2001	14.4506	46.8786	36.6117	54.7195	17.8724	0.00209359
Gigyf2	-2.32853	0.41542	1.56358e-06		AK048202	-2.02518	0.686166	0.0376403								Tmem130	1.75733	3.04815	4.22609	11.5535	56.1967	21.3084	15.8096	22.205	4.4681	0.00553185
4632428C04Rik	-2.32724	0.536521	0.000383501		Cd300ld	-2.0228	0.337602	4.03147e-07								Col11a2	15.8159	25.6045	10.9878	163.033	27.2956	25.5701	55.7496	176.847	314.044	0.00149623
Ccdc170	-2.32484	0.332476	4.38316e-10		Vstm2l	-2.02231	0.707359	0.046294								Ceacam10	110.712	54.2571	76.9149	417.21	787.557	566.805	833.748	513.887	360.64	4.8108e-13
Pafah1b3	-2.32323	0.306413	7.73023e-12		Olfr558	-2.01783	0.569771	0.00829435								Cx3cr1	221.423	314.569	224.828	2362.05	1416.96	2288.53	1321.35	1746.27	1801.92	8.18524e-23
AI839979	-2.32322	0.285483	1.19266e-13		Nlrp12	-2.01241	0.396393	3.57661e-05								Arhgap26	3.51465	3.65778	3.38087	15.4047	3.21124	76.7104	20.8021	25.3772	9.5745	0.0130788
Slamf1	-2.31745	0.604153	0.00220211		Ifit1	-2.01135	0.404969	5.87651e-05								Kcna4	1.75733	1.21926	4.22609	3.85117	7.2253	29.8318	8.32084	30.1354	23.6171	0.0101705
Gm5124	-2.31193	0.476577	5.06356e-05		AK029023	-2.01087	0.550902	0.00608262								AK051222	8.78663	9.14446	5.07131	98.8467	4.81686	119.327	19.97	49.9613	35.1065	0.00468486
Brcc3	-2.30816	0.574215	0.00120387		Usp18	-2.00191	0.288428	1.54641e-09								Olfr558	12.3013	28.6526	41.4157	419.778	36.9293	217.346	94.8576	188.743	212.554	0.000162113
Ephx4	-2.30569	0.524914	0.000312632		Gm12596	-1.99951	0.585392	0.0120163								AK048202	1.75733	3.65778	3.38087	29.5256	2.40843	0	5.82459	28.5493	56.8087	0.0417236
Gm4371	-2.2998	0.737379	0.0179529		Lyz1	-1.99556	0.298261	6.8998e-09								Serpinb10	7.90796	10.9734	8.45218	35.9443	89.112	63.9253	63.2384	72.1663	58.0853	2.58799e-09
5430403N17Rik	-2.28781	0.736955	0.0186343		Diras2	-1.99529	0.28095	5.59129e-10								Cacna2d3	28.9959	28.043	67.6175	590.513	121.224	127.851	113.996	268.839	518.3	8.4383e-05
Gimap7	-2.2855	0.546819	0.000693557		Rhbdl2	-1.99228	0.571359	0.00986578								AU021092	24.6026	50.5994	34.654	282.419	151.731	264.225	115.66	323.559	395.108	1.26688e-08
Spaca1	-2.28371	0.721673	0.0157458		Gm16701	-1.99029	0.529805	0.00452627								A930009A15Rik	3.51465	7.9252	3.38087	17.9721	23.2815	34.0935	39.108	47.5822	44.0427	1.82203e-05
Slfn1	-2.28068	0.359773	2.58079e-08		abParts	-1.98982	0.404841	7.25422e-05								Prps1l1	1.75733	2.43852	13.5235	44.9303	52.9855	25.5701	52.4213	45.9961	21.7022	0.000158147
Fpr2	-2.2791	0.375337	1.23516e-07		Bmp7	-1.98959	0.545941	0.00619111								Dnajc7	7.90796	5.48668	0.845218	5.1349	6.42248	55.402	53.2534	44.41	30.6384	0.0114345
Shc2	-2.27853	0.377659	1.54225e-07		AK035387	-1.97857	0.316079	8.45532e-08								Ltf	30937.7	11887.8	24902.7	90774.7	238140	138079	221535	134418	103010	6.94584e-10
Klra18	-2.2739	0.638151	0.00513807		Gm568	-1.97759	0.510787	0.00319777								Gm7457	3.51465	2.43852	0	12.8372	24.8871	4.26169	26.6267	6.34429	6.383	0.017599
Wscd2	-2.27021	0.561513	0.00111944		Slc36a2	-1.97363	0.511938	0.00334861								Cd40lg	0	1.21926	3.38087	7.70234	25.6899	0	9.98501	12.6886	6.383	0.0316048
4933432I03Rik	-2.26851	0.716066	0.0156004		Kcnj10	-1.9733	0.459365	0.000761808								Isg15	144.979	206.665	260.327	1569.99	1578.33	1206.06	1506.9	1172.9	1242.13	2.2453e-26
Bc1	-2.26714	0.636993	0.00517995		F2rl2	-1.97231	0.314851	8.30937e-08								AK141396	125.649	145.702	209.614	1584.12	246.463	779.889	366.117	1549.59	1976.18	6.35025e-05
Zfp114	-2.26091	0.629275	0.00474355		5730488B01Rik	-1.97156	0.568053	0.0102575								Chst5	22.8452	12.1926	10.1426	116.819	15.2534	17.0468	100.682	164.952	192.767	0.00204328
Lamb3	-2.25926	0.46817	5.60492e-05		Trim30b	-1.96854	0.591146	0.0152658								Vsnl1	4.39331	10.9734	8.45218	17.9721	104.365	59.6637	23.2984	66.615	46.5959	0.000216261
Tmem178	-2.25804	0.32423	5.31435e-10		Myl10	-1.96647	0.662359	0.0364051								A930017M01Rik	3.51465	11.583	5.07131	73.1723	3.21124	68.187	19.1379	34.8936	70.213	0.00799744
Slc38a11	-2.25287	0.512863	0.000312632		Ass1	-1.96556	0.419367	0.000178361								Vill	9.66529	4.26742	1.69044	21.8233	44.1546	0	62.4063	51.5473	26.8086	0.00371465
Pgbd5	-2.25209	0.484424	0.000116605		4930455G09Rik	-1.9654	0.6324	0.0262529								Slfn1	282.051	132.29	102.271	958.942	1440.24	1265.72	1427.02	1022.22	656.811	9.51043e-11
Gm8439	-2.24919	0.699549	0.0137814		Cxcr2	-1.96264	0.403568	9.11362e-05								Gm12596	2.63599	3.04815	9.2974	53.9164	31.3096	17.0468	54.9176	14.2746	24.2554	0.000512955
Tnmd	-2.24779	0.592935	0.0025422		2900041M22Rik	-1.96066	0.546824	0.00733217								Cd5l	28.9959	56.086	27.8922	114.251	358.054	345.197	208.853	150.677	298.725	7.40555e-08
Zcchc5	-2.2454	0.643777	0.0063915		Vsnl1	-1.96031	0.562301	0.00986958								AI839979	294.352	182.28	207.924	1341.49	1280.48	2147.89	2001.16	1249.03	870.642	8.42762e-14
Tuba3b	-2.24319	0.736527	0.0217032		AK047804	-1.95456	0.39965	8.07241e-05								Slc6a1	1.75733	10.3637	11.8331	38.5117	101.957	29.8318	8.32084	34.1006	97.6599	0.00483082
Nap1l2	-2.24143	0.731002	0.0206478		Sp100	-1.94907	0.327156	4.81763e-07								Bach2os	0.878663	6.09631	1.69044	7.70234	6.42248	59.6637	19.97	6.34429	12.1277	0.0399352
Mzb1	-2.23385	0.248406	1.26431e-16		AK085438	-1.9488	0.381558	3.15236e-05								Slc36a2	724.018	312.131	589.962	7951.39	513.799	3464.75	1309.7	3078.57	4718.32	0.000486005
AK136780	-2.23305	0.730454	0.0210907		Blk	-1.94832	0.366046	1.19312e-05								BC096025	1.75733	3.65778	0	15.4047	11.2393	0	15.8096	10.3095	17.2341	0.0143049
Dpp4	-2.2287	0.282434	7.9592e-13		Ifi47	-1.94751	0.636946	0.0297566								Gm15326	7.0293	0.609631	3.38087	35.9443	9.63373	42.6169	11.6492	15.0677	27.4469	0.00479588
Enpep	-2.22733	0.277218	2.667e-13		Scn2b	-1.94163	0.428446	0.000328292								Cpxm2	7.90796	37.7971	32.1183	422.345	10.4365	298.318	16.6417	124.507	128.298	0.0241342
Ltf	-2.22642	0.33029	2.23712e-09		Nkg7	-1.93844	0.488679	0.00234356								Il22ra2	12.3013	7.9252	16.9044	56.4838	122.83	21.3084	147.279	80.8897	47.2342	4.47492e-05
2610037D02Rik	-2.22536	0.573193	0.0019074		E330020D12Rik	-1.93789	0.595005	0.0183952								Mmp25	8.78663	1.21926	1.69044	16.6884	69.8445	0	30.7871	14.2746	17.2341	0.0243498
Gm15326	-2.2248	0.625388	0.00520221		2310030G06Rik	-1.93751	0.609997	0.0222778								Fpr2	88.7449	31.0912	62.5462	320.931	230.407	643.515	494.258	387.002	231.703	6.10688e-08
Trmt2b	-2.2205	0.502143	0.000282779		Rhpn2	-1.93745	0.539868	0.00727641								Kng2	5.27198	1.82889	0.845218	37.228	25.6899	8.52338	6.65667	4.75822	17.2341	0.0172894
6430571L13Rik	-2.2158	0.551817	0.00122187		Magee2	-1.9362	0.599215	0.0195869								Rnase6	75.565	75.5942	88.7479	453.155	368.49	673.347	654.018	495.648	370.852	7.38696e-18
Dntt	-2.20882	0.736119	0.0242353		Cd19	-1.93444	0.496316	0.00295833								Ermn	7.90796	10.9734	2.53566	44.9303	91.5204	46.8786	9.15293	52.3404	23.6171	0.00224967
Plxna4os1	-2.20648	0.512686	0.000437442		Dcn	-1.93193	0.497872	0.00311746								Gtsf1l	0.878663	0	2.53566	7.70234	8.83092	4.26169	9.98501	8.7234	3.1915	0.0372556
AK143234	-2.20415	0.678172	0.0125544		AK036494	-1.92483	0.683689	0.00487222								Mrgpra2b	317.197	156.675	156.365	921.714	1636.93	1483.07	1906.3	1141.97	774.258	1.42515e-10
Bspry	-2.20059	0.670091	0.0114428		Ear10	-1.92473	0.498255	0.00327742								Ifi47	8.78663	4.87705	0.845218	20.5396	52.1827	4.26169	60.7421	22.998	18.5107	0.00595579
Chrm3	-2.1905	0.607843	0.00461183		Zbp1	-1.92307	0.335197	1.63153e-06								Gm20594	412.971	335.907	1112.31	11934.8	664.727	5480.53	1939.59	1925.49	979.153	0.0423278
5830416I19Rik	-2.18781	0.483841	0.00019207		D5Ertd615e	-1.92265	0.701742	0.00614725								Gm9054	3.51465	0	3.38087	5.1349	9.63373	34.0935	14.1454	16.6538	5.1064	0.0335412
AK137566	-2.18292	0.386581	1.25263e-06		Susd5	-1.92036	0.620969	0.0273768								Siglecg	396.277	203.617	179.186	1082.18	2305.67	1291.29	1781.49	1444.91	1651.28	1.90464e-12
AK038964	-2.18262	0.608599	0.00482013		Rabgap1l	-1.91987	0.409759	0.000178361								2900041M22Rik	12.3013	9.14446	10.1426	119.386	17.6618	76.7104	30.7871	68.2011	72.7662	0.00018079
Cfap126	-2.18157	0.377254	6.03546e-07		Ms4a1	-1.91562	0.402745	0.000136021								Hdc	1440.13	699.856	709.983	3763.88	9123.14	5322.85	7627.72	4893.83	3836.18	7.93899e-10
P2rx3	-2.18073	0.333463	7.6434e-09		Fgf13	-1.91401	0.641907	0.0353953								C130060C02Rik	6.15064	4.26742	3.38087	16.6884	28.9012	25.5701	31.6192	34.1006	30.0001	1.12671e-05
Cd5l	-2.17489	0.41419	8.84147e-06		1600015I10Rik	-1.90826	0.662739	0.0444694								Ppbp	1911.97	2777.48	1304.17	5133.61	10892.5	4866.85	19479.1	12761.5	19337.3	3.22374e-06
Ccr2	-2.17091	0.366984	2.9673e-07		Trem3	-1.90379	0.465417	0.00155753								Palld	3.51465	9.75409	5.07131	33.3768	4.01405	119.327	34.9475	5.55125	24.2554	0.0377025
Ndp	-2.16919	0.735736	0.0274889		AK053109	-1.90312	0.614097	0.0269191								Nccrp1	6.15064	3.65778	1.69044	26.9582	22.4787	8.52338	44.1005	26.9632	9.5745	0.00191783
Car11	-2.16918	0.437536	3.23449e-05		Fcmr	-1.90128	0.408716	0.000207121								Bc1	5.27198	5.48668	10.1426	124.521	4.01405	51.1403	32.4513	33.3075	6.383	0.0283715
Gchfr	-2.16799	0.383269	1.18727e-06		Mmp8	-1.89705	0.392702	0.000103455								Chrm3	3.51465	3.65778	1.69044	14.121	7.2253	34.0935	4.99251	25.3772	20.4256	0.0105731
Dlx3	-2.16545	0.424397	1.71888e-05		Gimap7	-1.89695	0.52469	0.00677488								Myl10	0.878663	2.43852	0.845218	6.41862	4.01405	4.26169	15.8096	14.2746	5.1064	0.0375209
C130060C02Rik	-2.16422	0.561715	0.00208692		Mmd2	-1.89625	0.550452	0.0111366								AK029023	11.4226	8.53483	1.69044	70.6048	18.4646	42.6169	49.9251	38.0657	37.0214	0.000231177
Ccdc68	-2.16402	0.554586	0.00179948		Bhlha15	-1.89569	0.403351	0.000169056								Gimap7	7.0293	16.46	4.22609	87.2932	40.1405	59.6637	48.2609	68.2011	24.2554	0.000108662
Slc13a5	-2.16041	0.654921	0.0109922		Panct2	-1.89388	0.476599	0.00230119								Tubb1	447.239	385.287	183.412	1344.06	2129.86	980.189	3046.26	1827.95	2640.65	2.91705e-08
AK043612	-2.16002	0.737307	0.0287889		1700001G11Rik	-1.89041	0.648595	0.0411707								Fgf3	14.9373	4.26742	3.38087	33.3768	21.6759	132.112	27.4588	29.3423	21.0639	0.00662798
Kcnj10	-2.15863	0.418069	1.33006e-05		AK044006	-1.87749	0.614104	0.0297566								AK043013	2.63599	1.21926	0.845218	11.5535	7.2253	8.52338	5.82459	11.1025	10.8511	0.0122529
Zfp783	-2.15271	0.296271	6.88294e-11		Gapt	-1.8769	0.380891	6.95513e-05								Lrrn2	0.878663	1.21926	1.69044	7.70234	12.845	0	4.99251	7.13732	11.4894	0.0308049
Prps1l1	-2.1474	0.603734	0.00520765		Hnmt	-1.87462	0.346834	8.27425e-06								Gpr15	20.2092	17.0697	6.76175	17.9721	219.97	25.5701	124.813	72.9593	50.4257	0.00462069
Mx2	-2.14647	0.442031	4.97082e-05		AK165338	-1.8735	0.599627	0.0252844								Ethe1	640.545	405.404	471.632	1789.51	3591.77	3959.11	3756.03	2586.88	1805.11	1.7173e-11
Il22ra2	-2.1463	0.452715	8.08577e-05		Ifitm5	-1.86748	0.565631	0.0164075								AK052414	29.8745	37.1875	22.8209	96.2793	205.52	68.187	370.277	222.843	68.9364	0.000129044
Nrgn	-2.14507	0.218634	8.95361e-20		AK137566	-1.8666	0.50009	0.00489291								Bmp7	42.1758	62.792	70.9983	621.322	75.4642	345.197	134.798	291.044	543.832	0.000264611
Ifit1	-2.14487	0.370906	6.03546e-07		Phkg1	-1.86629	0.563616	0.0160109								Tmem221	17.5733	27.4334	10.1426	172.019	85.0979	102.281	78.2159	88.82	103.405	9.33865e-08
Eps8l2	-2.14416	0.409299	9.26876e-06		Arg2	-1.86311	0.425744	0.00058872								Gdap1	0.878663	4.26742	5.07131	7.70234	32.1124	25.5701	3.32834	36.4797	10.8511	0.0278171
I730028E13Rik	-2.1412	0.68636	0.0179152		Cd101	-1.86081	0.411394	0.000336006								3110009E18Rik	4.39331	3.65778	0.845218	23.107	6.42248	25.5701	12.4813	11.1025	21.7022	0.00759694
Mrgpra2b	-2.13899	0.321733	4.06859e-09		Tgm3	-1.86001	0.623562	0.0352888								Hsd11b1	12.3013	4.87705	7.60697	19.2559	106.774	34.0935	50.7571	32.5145	35.7448	0.000576948
BC051525	-2.1298	0.665095	0.0142569		Ear1	-1.85565	0.610833	0.0311712								Lipg	262.72	114.611	95.5097	608.485	2548.12	392.075	849.558	479.787	441.704	0.000677108
Tceal1	-2.12862	0.482355	0.000289608		Ranbp3l	-1.85296	0.595717	0.0260916								Kcnf1	3.51465	20.7274	1.69044	17.9721	97.9429	0	58.2459	52.3404	64.4683	0.0382554
Ermn	-2.12787	0.544409	0.00176291		Gm5820	-1.85015	0.615898	0.033644								Trim30b	20.2092	20.1178	7.60697	24.3908	197.491	25.5701	87.3688	137.988	63.83	0.00221195
Pik3c2g	-2.12753	0.73512	0.031468		Enpep	-1.8501	0.387596	0.000128935								Fgf13	1.75733	1.82889	3.38087	2.56745	10.4365	17.0468	6.65667	23.7911	17.2341	0.0214492
AK045502	-2.12487	0.734263	0.0314804		Fndc3a	-1.84956	0.586412	0.0236483								Abcg3	39.5398	48.7705	66.7722	355.591	187.858	481.571	198.036	218.878	287.235	3.82126e-09
BC039192	-2.12324	0.395674	5.09306e-06		U66835	-1.84886	0.560185	0.016431								A530064D06Rik	7.0293	4.87705	3.38087	23.107	40.9433	8.52338	35.7796	45.9961	15.9575	0.000567446
Vstm2l	-2.12293	0.735303	0.0319517		AK051008	-1.84674	0.525481	0.00906647								Ms4a4c	19.3306	37.1875	24.5113	78.3072	180.632	174.729	233.816	154.642	79.7875	1.0543e-06
2310040G24Rik	-2.1222	0.589412	0.00465143		4933412O06Rik	-1.84355	0.618332	0.0354019								Mrgpra2a	255.691	132.29	152.139	644.429	1360.76	1082.47	1432.02	892.959	588.513	2.58799e-09
Haus1	-2.12047	0.351237	1.51322e-07		Lilra5	-1.84211	0.457729	0.00193498								A630023P12Rik	3.51465	6.70594	0.845218	25.6745	4.81686	46.8786	21.6342	15.8607	7.6596	0.0296277
Zbp1	-2.11552	0.347119	1.09796e-07		Col22a1	-1.84164	0.598706	0.0285199								Fndc3a	12.3013	4.87705	18.5948	57.7676	11.2393	136.374	70.7272	68.2011	51.7023	0.00233447
Fndc3a	-2.11251	0.480067	0.000304731		Lct	-1.84124	0.464058	0.00233995								Gmfg	4.39331	3.65778	0.845218	11.5535	12.0422	42.6169	15.8096	11.8955	4.4681	0.0275274
Vsnl1	-2.11079	0.543104	0.00188341		Sec14l5	-1.83695	0.570815	0.0201731								AK040143	16.6946	4.26742	2.53566	26.9582	51.3799	51.1403	64.9026	9.51643	54.8938	0.00459637
Hdc	-2.10916	0.30871	1.26696e-09		Rhcg	-1.8297	0.510347	0.0073326								Gm568	3.51465	6.09631	5.07131	25.6745	32.1124	25.5701	36.6117	15.8607	25.532	7.83765e-05
D13Ertd608e	-2.10474	0.736782	0.0343355		Gm1968	-1.82677	0.461302	0.00239002								AK036450	19.3306	8.53483	3.38087	7.70234	124.436	17.0468	108.171	50.7543	35.1065	0.016529
Rapgef4	-2.10151	0.430059	4.33567e-05		Slamf6	-1.82396	0.496148	0.00566957								Kcnj5	5.27198	18.8986	2.53566	2.56745	82.6895	51.1403	44.9325	48.3752	63.1917	0.01902
Sost	-2.10077	0.398563	8.02573e-06		Ptgr1	-1.81902	0.40232	0.000337818								Hook1	7.90796	3.65778	1.69044	6.41862	33.718	51.1403	22.4663	21.412	10.2128	0.0111824
Diras2	-2.09682	0.286327	4.67252e-11		AK040143	-1.81806	0.608177	0.0347556								Prss30	2.63599	10.9734	10.9878	35.9443	39.3377	136.374	12.4813	7.13732	38.298	0.0259928
Trmt1l	-2.09599	0.453159	0.000127289		Tex15	-1.8128	0.575631	0.0238329								2310040G24Rik	3.51465	3.65778	5.07131	16.6884	26.4927	0	33.2834	39.6518	17.2341	0.00323866
Gm12596	-2.09469	0.606799	0.0071117		BC020394	-1.81249	0.578397	0.0247303								Ubd	50.9624	23.166	87.9027	381.266	217.562	204.561	301.214	252.979	404.682	2.36783e-07
1500009L16Rik	-2.09364	0.309012	1.78867e-09		Rdm1	-1.81122	0.239025	2.18803e-11								Scn2b	35.1465	17.6793	24.5113	163.033	192.675	136.374	160.592	133.23	54.8938	5.6588e-07
BC020394	-2.09189	0.524937	0.00135014		Gm16793	-1.80834	0.465319	0.00306764								Dppa3	0	6.09631	3.38087	28.2419	16.0562	8.52338	19.97	20.6189	9.5745	0.0103657
Grip2	-2.08054	0.445419	0.000107367		Mndal	-1.80776	0.392074	0.000241185								Cd79a	456.905	429.18	185.948	1258.05	859.81	2356.71	2303.21	2009.55	2839.8	4.22588e-07
AK035387	-2.08052	0.265618	1.20487e-12		Dkk1	-1.80709	0.559826	0.0197239								Dpp4	108.954	77.4231	66.7722	373.564	276.97	613.683	658.179	451.238	369.576	1.08916e-10
Gdf3	-2.08047	0.38343	3.8654e-06		AK007907	-1.80634	0.545991	0.0161182								Pcbd1	9.66529	5.48668	21.9757	48.7815	75.4642	89.4955	74.0555	66.615	47.8725	4.20735e-06
Cd200r3	-2.0788	0.648834	0.0142046		Gpr15	-1.80434	0.616693	0.0400391								Art2b	4.39331	3.04815	2.53566	11.5535	46.563	0	14.1454	19.0329	16.5958	0.0135451
Prr30	-2.07696	0.733948	0.0363723		AK036450	-1.80413	0.645306	0.00517763								AK018523	0	3.65778	1.69044	7.70234	6.42248	12.7851	9.98501	7.93036	12.766	0.0311798
H2-T24	-2.07662	0.210852	6.75237e-20		Gpr84	-1.80245	0.440408	0.00155032								Apol7c	3.51465	3.04815	5.07131	34.6605	19.2675	29.8318	19.1379	6.34429	15.9575	0.00384666
AK134520	-2.074	0.442558	0.000100469		Pgls	-1.79809	0.593855	0.0318784								Pou2af1	296.109	213.371	118.331	866.514	560.362	1056.9	1602.59	1374.33	1258.09	3.29418e-08
Usp18	-2.0734	0.27462	9.67101e-12		Hsd11b1	-1.79655	0.556192	0.019644								Cacna1e	90.5023	59.7438	43.9514	336.336	461.616	366.505	251.289	329.11	332.554	2.32045e-13
Spef1	-2.07115	0.30129	9.72624e-10		Top2a	-1.79481	0.344573	1.96772e-05								Ccr2	1842.56	2458.64	1932.17	10809	8535.48	13445.6	16505.2	10718.7	6040.87	1.12781e-11
Gm5086	-2.06563	0.545343	0.00256442		Dfna5	-1.79459	0.398969	0.000371483								Map3k7cl	15.8159	32.3104	34.654	246.475	8.02811	213.084	96.5218	253.772	56.8087	0.0137051
Kank4	-2.06521	0.296723	5.43407e-10		Arhgap9	-1.79327	0.466993	0.00349995								Kcnj10	71.1717	31.7008	33.8087	154.047	336.378	298.318	136.462	150.677	363.193	3.76871e-06
A530064D06Rik	-2.06492	0.577297	0.00496598		G0s2	-1.79263	0.341078	1.59711e-05								Slc6a3	10.544	18.8986	9.2974	77.0234	56.9995	8.52338	94.0255	40.4448	130.852	0.00118633
Cxcr1	-2.06097	0.733867	0.038182		Trim30a	-1.79204	0.270443	1.01815e-08								Col14a1	9.66529	5.48668	5.07131	106.549	8.02811	21.3084	13.3133	25.3772	38.298	0.0169105
AK008767	-2.05736	0.715355	0.0327895		Gatm	-1.78964	0.445867	0.00200956								Cldn15	807.491	343.832	493.608	2055.24	4128.85	3302.81	3602.92	2452.86	1657.67	1.35979e-08
Fam71b	-2.05679	0.362216	1.0576e-06		AI504432	-1.78816	0.263042	3.80195e-09								AK080151	5.27198	2.43852	8.45218	38.5117	14.4506	42.6169	30.7871	28.5493	14.0426	0.00145166
Cdh15	-2.05378	0.346637	2.82827e-07		Lyz2	-1.78644	0.310618	1.52862e-06								Rhcg	16.6946	5.48668	9.2974	38.5117	103.563	42.6169	66.5667	41.2379	35.1065	0.000120091
AK053109	-2.05182	0.610485	0.00921385		Tmtc2	-1.78579	0.525911	0.0127488								Krt80	87.8663	48.7705	76.9149	403.089	380.532	460.262	470.128	303.733	202.979	2.38993e-10
2310009A05Rik	-2.0515	0.249957	7.00138e-14		Ppp1r26	-1.784	0.543507	0.0171728								Cd226	3.51465	4.26742	0.845218	5.1349	15.2534	21.3084	16.6417	3.17214	28.0852	0.0370598
Gdf10	-2.04983	0.411935	2.98151e-05		Gchfr	-1.78392	0.479416	0.00505853								Nkg7	220.544	70.1075	163.972	333.768	1406.52	775.628	1072.56	646.324	463.406	3.40378e-05
Megf11	-2.04952	0.688075	0.0255118		Clec1b	-1.78337	0.391842	0.000305777								Rhox8	8.78663	5.48668	14.3687	82.1583	5.61967	127.851	44.1005	25.3772	10.8511	0.0347905
Timm10b	-2.04606	0.673083	0.0220142		Slc22a20	-1.78101	0.599729	0.0363578								Ifit1	45.6905	124.974	118.331	585.378	712.896	340.935	573.306	412.379	361.278	4.17012e-08
Cpe	-2.04589	0.411623	3.06545e-05		Iqgap2	-1.77808	0.399628	0.000450907								4933412O06Rik	0.878663	6.09631	3.38087	8.98607	22.4787	12.7851	36.6117	11.8955	14.0426	0.0117425
Gm4956	-2.04266	0.511769	0.00132346		Cfap126	-1.77766	0.479083	0.00520137								Gm13031	10.544	3.04815	2.53566	37.228	8.83092	76.7104	11.6492	14.2746	17.2341	0.0296232
Krt80	-2.04247	0.347854	3.75657e-07		Gm4489	-1.77499	0.708393	0.0122222								Lilra5	22.8452	12.1926	17.7496	172.019	72.253	72.4487	46.5967	80.0966	99.5748	1.0109e-05
AK137397	-2.04115	0.441464	0.000127693		Cybb	-1.76794	0.431802	0.00154416								Tex15	10.544	20.7274	7.60697	25.6745	140.492	34.0935	93.1934	76.1315	28.7235	0.00232409
Col1a2	-2.03747	0.484364	0.000633458		Dhrs9	-1.76592	0.531774	0.0156247								Rhpn2	32.5105	90.2254	80.2957	541.731	93.9288	387.814	149.775	309.284	596.172	0.000560482
Scn2b	-2.03735	0.442756	0.000139356		Lin28a	-1.7603	0.456457	0.00334489								Slc5a11	36.9038	4.26742	7.60697	86.0095	66.6333	132.112	84.8726	82.4758	45.9576	0.00123777
3110009E18Rik	-2.03029	0.632223	0.0139341		Cd48	-1.7588	0.308877	2.02664e-06								Ephx4	12.3013	4.87705	10.9878	93.7118	12.0422	72.4487	28.2909	26.1702	54.8938	0.00422237
Kng2	-2.03017	0.678276	0.0246917		Myoz3	-1.7573	0.613756	0.0458645								Aknad1	3.51465	7.9252	3.38087	15.4047	17.6618	8.52338	6.65667	53.1334	49.7874	0.0193574
BC096025	-2.02928	0.681277	0.0255118		AK043869	-1.75296	0.64628	0.00668008								4632428C04Rik	5.27198	3.65778	14.3687	60.335	56.1967	0	29.955	28.5493	61.2768	0.00964695
Ethe1	-2.02922	0.271297	1.5868e-11		Mx2	-1.7308	0.465788	0.00512781								2610027K06Rik	8.78663	3.04815	4.22609	46.2141	0.802811	17.0468	15.8096	48.3752	34.4682	0.0435262
Gm973	-2.02297	0.684843	0.0270992		Col6a5	-1.73076	0.503533	0.0113874								AK040231	1.75733	2.43852	0.845218	10.2698	7.2253	0	9.98501	6.34429	17.2341	0.0386985
BC048671	-2.02118	0.680473	0.026061		Adgre4	-1.72772	0.320268	8.47566e-06								D430019H16Rik	7.0293	4.87705	7.60697	33.3768	77.0698	51.1403	5.82459	20.6189	9.5745	0.02172
Ms4a1	-2.02057	0.373072	4.0329e-06		Samd9l	-1.72676	0.266041	2.18278e-08								Gm5150	27.2385	25.6045	29.5826	89.8607	112.393	315.365	147.279	78.5106	90.0003	2.98975e-05
Cd19	-2.01153	0.434298	0.000124379		Tmem117	-1.72643	0.550483	0.0245904								Tmem178	42.1758	48.1608	78.6053	318.364	272.153	349.459	249.625	232.36	285.959	1.08012e-14
Atp8a1	-2.01105	0.694762	0.0314437		Scnn1a	-1.72469	0.463275	0.00504661								Zbp1	104.561	55.4764	80.2957	440.317	451.18	545.496	353.636	410.793	227.873	1.83049e-10
Gm10494	-2.00965	0.70485	0.0347417		AK080151	-1.72426	0.560448	0.028504								Brcc3	7.0293	3.04815	5.07131	56.4838	23.2815	8.52338	17.4738	15.8607	31.2767	0.00310181
Serf1	-2.00728	0.36096	1.97379e-06		Trmt2b	-1.72087	0.527036	0.0179775								Dhrs9	119.498	59.1342	16.9044	182.289	659.91	247.178	356.964	298.975	212.554	0.000524714
Aox4	-2.00338	0.687557	0.0299434		Ly86	-1.72031	0.32487	1.3579e-05								Gm9733	186.276	85.3483	204.543	612.336	616.559	1223.1	1064.24	819.206	432.129	3.85975e-07
Nlrp12	-2.00187	0.381471	8.97043e-06		Rida	-1.71824	0.262373	1.58904e-08								Phex	839.123	982.725	1118.22	5195.23	1518.11	3042.85	2120.15	6881.17	10598.3	0.000304632
Mir99ahg	-2.00142	0.628406	0.0149022		Fcgr4	-1.71774	0.390994	0.00055579								E330020D12Rik	9.66529	3.04815	2.53566	15.4047	13.6478	34.0935	46.5967	11.1025	31.2767	0.00785694
Espn	-1.99441	0.727693	0.0441602		Epx	-1.71357	0.574062	0.0351165								Ppp1r42	19.3306	12.1926	5.91653	34.6605	57.8024	132.112	84.0405	37.2727	27.4469	0.00147374
AK146694	-1.99386	0.610954	0.0121057		Adgrg7	-1.71268	0.578839	0.0371546								Magee2	3.51465	6.09631	1.69044	6.41862	12.0422	25.5701	12.4813	21.412	34.4682	0.0130533
A930018M24Rik	-1.98809	0.347073	8.11061e-07		Gca	-1.70894	0.4909	0.00997946								Trmt2b	5.27198	20.7274	7.60697	80.8746	29.704	76.7104	33.2834	68.9941	44.0427	0.000620149
Lca5l	-1.98431	0.607828	0.0120858		Gm5124	-1.70773	0.548433	0.025896								AK137566	64.1424	30.4815	73.534	376.131	78.6754	438.954	333.666	260.116	179.362	0.000109938
AK140049	-1.98406	0.678056	0.0289944		Slc5a11	-1.70448	0.554946	0.0287889								Ccdc113	1.75733	6.70594	3.38087	10.2698	17.6618	4.26169	21.6342	33.3075	29.3618	0.0083955
Phf11b	-1.97869	0.377366	9.10627e-06		Sgms2	-1.70306	0.391124	0.00062846								Cd200r3	8.78663	2.43852	0	35.9443	16.0562	0	18.3059	19.0329	21.0639	0.046105
Gucy1a3	-1.97753	0.280633	3.02195e-10		5031425F14Rik	-1.70196	0.460409	0.00538132								Fam65c	11.4226	6.70594	2.53566	77.0234	6.42248	12.7851	19.1379	53.1334	34.4682	0.0215943
Chadl	-1.97355	0.676246	0.0295509		9130024F11Rik	-1.69591	0.588319	0.0441142								Usp17la	52.7198	55.4764	66.7722	563.555	32.9152	737.272	140.622	161.779	72.1279	0.0220101
Slamf6	-1.97251	0.329327	1.98326e-07		Rspo1	-1.69561	0.521405	0.0186671								1700001G11Rik	2.63599	0.609631	4.22609	12.8372	9.63373	0	21.6342	19.0329	9.5745	0.0278776
Blk	-1.96881	0.256517	4.07005e-12		Gm5150	-1.69443	0.456548	0.00519084								Haus1	21.0879	24.3852	23.6661	92.4281	134.872	102.281	119.82	123.714	98.2982	0.0204375
Mall	-1.96808	0.383978	1.56408e-05		Mfsd7c	-1.68991	0.584947	0.0434669								Gm9199	42.1758	73.1557	70.9983	234.921	52.1827	208.823	351.972	440.928	506.81	0.0007777
AK052414	-1.96507	0.442618	0.000262487		Cdh1	-1.68866	0.410251	0.00145039								Ambp	3.51465	6.70594	6.76175	35.9443	34.5209	42.6169	21.6342	15.8607	12.766	0.0022651
AK043013	-1.96479	0.682209	0.0324749		Krt18	-1.68848	0.459509	0.00569326								Syp	82.5943	35.3586	61.7009	267.015	399.8	519.926	170.577	214.12	155.745	1.95827e-05
Sgms2	-1.96424	0.313353	3.96692e-08		Fras1	-1.68543	0.511044	0.0165572								U09772	6.15064	6.70594	0.845218	10.2698	48.9714	8.52338	21.6342	23.7911	18.5107	0.0137937
Mrgpra2a	-1.96013	0.312208	3.74432e-08		F5	-1.68176	0.449119	0.00470984								Ifitm5	173.975	580.369	393.872	3028.3	314.702	1789.91	782.991	1950.87	3148.74	0.00288432
Usp17la	-1.96002	0.504115	0.00187666		Fgl2	-1.67955	0.446311	0.00445356								Myoz3	36.0252	36.5778	57.4748	138.642	20.8731	400.599	242.137	381.45	56.1704	0.0146494
Zg16	-1.95747	0.611619	0.0143086		Atp1b1	-1.67902	0.345534	9.19027e-05								Slc22a20	33.3892	5.48668	3.38087	60.335	103.563	21.3084	102.346	61.0638	53.6172	0.00751159
Cd300ld	-1.95344	0.305863	1.93699e-08		Casd1	-1.67449	0.25626	1.72557e-08								Mzb1	223.18	175.574	149.604	775.369	318.716	1201.8	1129.97	934.196	853.407	3.57782e-07
Gm3716	-1.95286	0.646408	0.0229948		Hpse	-1.67273	0.338853	6.67863e-05								Cd101	113.347	85.3483	55.7844	263.163	738.586	340.935	434.348	284.7	341.491	6.32094e-07
AK077163	-1.95259	0.583227	0.00955355		Cybrd1	-1.6719	0.534996	0.0252519								AK043075	5.27198	3.65778	9.2974	25.6745	16.0562	0	18.3059	62.6498	49.1491	0.0216541
Trim30b	-1.95256	0.535146	0.00401146		Clnk	-1.67118	0.52434	0.0216293								Adgrg7	26.3599	32.9201	27.047	41.0792	337.18	34.0935	184.723	130.058	84.8939	0.00461291
Vstm4	-1.95156	0.245135	4.70987e-13		1500009L16Rik	-1.66736	0.406349	0.00150921								Tspyl5	13.1799	7.31557	15.2139	53.9164	39.3377	17.0468	38.2759	83.2688	103.405	0.000609376
Satb2	-1.95092	0.506811	0.00210926		Tbxas1	-1.6647	0.326646	3.27579e-05								Panct2	135.314	36.5778	41.4157	234.921	500.954	289.795	467.631	264.081	239.363	4.7567e-05
Gm15663	-1.9469	0.416506	0.000105799		Ifnlr1	-1.66044	0.352028	0.000158749								AK076304	14.9373	16.46	27.047	147.628	33.718	157.683	99.018	53.1334	54.8938	0.000721178
Col13a1	-1.94675	0.693716	0.0383458		Il2ra	-1.65949	0.346238	0.0001206								Mgam	44.8118	30.4815	35.4992	43.6466	546.714	21.3084	188.051	126.886	108.511	0.0217039
Chp2	-1.94669	0.429103	0.000180105		Cd177	-1.65361	0.478244	0.0106775								Gm16793	19.3306	21.9467	16.0591	59.0513	93.126	140.636	94.8576	34.8936	112.979	3.84383e-05
AK076304	-1.93837	0.473141	0.000932115		Phf11b	-1.65052	0.356785	0.000229196								Plxna4os1	8.78663	24.3852	24.5113	197.693	53.7883	115.066	39.94	41.2379	90.0003	0.00241636
Pdzd2	-1.93772	0.612337	0.0157458		Ltb4r1	-1.64288	0.456797	0.00711273								Rtn1	14.0586	5.48668	6.76175	35.9443	92.3232	42.6169	19.97	33.3075	21.0639	0.0034879
Fam167b	-1.9358	0.339686	9.52748e-07		5430421N21Rik	-1.63748	0.567922	0.0440495								Nlrp12	137.95	48.1608	57.4748	360.726	358.856	426.169	457.646	395.725	268.086	6.50013e-08
Nccrp1	-1.93527	0.621976	0.018294		Ebi3	-1.63678	0.408639	0.00206733								Aldob	36.9038	15.2408	17.7496	314.512	83.4923	17.0468	54.0855	65.822	115.532	0.0116766
Hils1	-1.93282	0.692398	0.0395492		Jakmip1	-1.63663	0.367511	0.000445196								H2-T24	438.453	411.501	385.42	1712.49	2511.99	1525.68	2325.68	1802.57	1586.81	1.65402e-18
Gpc3	-1.93268	0.595754	0.0127495		Gucy1a3	-1.63471	0.417973	0.00283064								Lyz1	5438.04	4065.63	4801.69	16761.6	29855.7	25041.7	24972.5	19810	16294.5	5.23283e-15
Enpp6	-1.92987	0.482517	0.00128735		Hacd4	-1.63401	0.354902	0.000246648								BC094916	3.51465	0.609631	1.69044	2.56745	13.6478	8.52338	8.32084	11.8955	8.9362	0.0443291
Aoah	-1.92842	0.325766	2.9063e-07		Phospho1	-1.62989	0.41109	0.002348								Gp5	198.578	143.263	119.176	685.509	244.857	681.87	897.819	810.483	948.514	1.55029e-06
Pcbd1	-1.92812	0.498921	0.00201517		Mtfp1	-1.62948	0.271475	3.81581e-07								Trem3	1708.12	533.427	1071.74	2570.02	8482.5	4589.84	7197.53	4619.44	3199.16	3.04277e-05
AK003103	-1.92721	0.58623	0.0113471		AK018523	-1.62924	0.650833	0.0123034								Kazald1	3.51465	2.43852	3.38087	25.6745	2.40843	21.3084	10.8171	9.51643	16.5958	0.0378073
Plscr4	-1.9264	0.504134	0.00230351		Tlr12	-1.62613	0.378932	0.000771415								5031425F14Rik	19.3306	7.31557	20.2852	107.833	77.8726	68.187	89.8651	40.4448	49.7874	4.89719e-05
Rdm1	-1.92526	0.234105	6.23121e-14		Rtp4	-1.62585	0.279712	1.0919e-06								Pafah1b3	43.9331	78.0327	48.1774	302.959	86.7035	319.627	286.237	292.63	284.044	5.45064e-06
Zfp467	-1.92186	0.50348	0.00233577		Fam71b	-1.62188	0.501183	0.0193829								Rabgap1l	53.5984	37.1875	47.3322	156.614	330.758	183.253	286.237	200.638	114.256	0.0326131
Gm20594	-1.92092	0.709425	0.0474814		Gm5086	-1.62064	0.569737	0.0479091								Timd4	7.90796	8.53483	0	26.9582	18.4646	34.0935	14.9775	34.8936	21.7022	0.0109346
AK080151	-1.91976	0.588898	0.0121946		AK077348	-1.61882	0.498396	0.0188292								Gigyf2	17.5733	19.5082	7.60697	82.1583	59.408	25.5701	74.8876	91.9922	76.596	1.6032e-05
Kazald1	-1.91765	0.627454	0.0211132		Mcemp1	-1.61731	0.401007	0.00188538								AK041614	13.1799	14.0215	24.5113	87.2932	109.985	191.776	19.1379	27.7563	38.298	0.0123035
Gm9733	-1.91711	0.358801	5.64542e-06		Klhl33	-1.61648	0.410842	0.00261948								Dnah8	85.2303	24.9949	38.0348	91.1444	323.533	153.421	321.185	237.118	232.341	0.000120505
AK216726	-1.91608	0.259438	3.07572e-11		S100a8	-1.61599	0.425777	0.00399887								Ass1	423.515	373.094	482.62	1023.13	3015.36	1845.31	2884.84	1884.25	1037.88	1.07018e-06
Sag	-1.91471	0.506165	0.00260604		Ccr4	-1.61407	0.531622	0.0312308								Cd300ld	325.105	187.766	180.877	946.104	1143.2	1154.92	1326.34	1075.36	687.449	1.71906e-11
Lyz1	-1.9147	0.222821	3.61025e-15		Hpcal1	-1.61404	0.568147	0.0482398								Col22a1	377.825	3497.45	2244.05	15254.5	2211.74	5310.07	3983.19	10351.5	18579	0.0132969
Cd74	-1.91184	0.253537	1.02818e-11		Ttc23l	-1.61172	0.533179	0.0322268								Gdf3	66.7784	45.1127	89.5931	159.182	188.66	234.393	504.243	421.895	324.895	9.47252e-06
AK165889	-1.90981	0.435781	0.000325994		Smim10l2a	-1.60867	0.421209	0.00374442								AK044006	13.1799	1.21926	4.22609	33.3768	24.0843	4.26169	49.9251	33.3075	24.2554	0.0153554
AK082813	-1.90522	0.64034	0.0257005		Siglece	-1.60767	0.440168	0.00603697								Krt86	11.4226	0	10.1426	10.2698	23.2815	42.6169	54.0855	38.0657	27.4469	0.0338365
Adgre4	-1.90482	0.288754	5.51208e-09		Ppp1r42	-1.60023	0.543941	0.0384245								Usp18	113.347	109.124	132.699	627.741	634.22	443.216	645.697	437.756	433.406	3.7416e-16
AK047804	-1.9046	0.371285	1.5371e-05		Slc39a8	-1.59949	0.482972	0.015998								Adgre4	65.8997	95.712	61.7009	288.838	511.39	426.169	242.137	255.358	299.363	5.28332e-09
AK052812	-1.90261	0.669024	0.0353227		Kynu	-1.59501	0.472333	0.0133425								Arhgap9	29.8745	14.0215	33.8087	57.7676	199.097	123.589	143.118	94.3713	85.5322	4.69486e-05
Mill2	-1.896	0.402481	9.08589e-05		Tnfsf14	-1.59446	0.392017	0.00168482								Clnk	13.1799	10.9734	14.3687	52.6327	113.196	25.5701	83.2084	49.1682	24.8937	0.000842126
Gpr173	-1.89337	0.52835	0.00486324		BC016579	-1.59446	0.542483	0.0386174								Pyhin1	0.878663	4.87705	4.22609	5.1349	24.8871	4.26169	15.8096	21.412	18.5107	0.0250296
Xpnpep1	-1.89296	0.549661	0.00728874		Zeb2os	-1.59156	0.558584	0.0474235								Wscd2	14.9373	9.14446	15.2139	42.3629	19.2675	51.1403	29.955	25.3772	185.745	0.0180077
Krt18	-1.89257	0.463479	0.000977		Pnpla1	-1.58797	0.466546	0.0124524								AK053109	14.0586	4.87705	7.60697	15.4047	24.0843	42.6169	14.9775	21.412	119.362	0.0269115
Fat3	-1.88909	0.432816	0.000346267		AK132535	-1.58629	0.387767	0.00155753								Aspa	7.90796	7.31557	5.91653	48.7815	15.2534	80.9721	4.99251	21.412	17.8724	0.0375318
Cldn15	-1.88697	0.320197	3.34007e-07		Ide	-1.58163	0.243916	2.24458e-08								Pgls	14.0586	11.583	0	21.8233	24.0843	51.1403	40.7721	51.5473	40.2129	0.0121539
AK194005	-1.88448	0.350885	4.99864e-06		Gm4763	-1.57964	0.479656	0.0167011								Gm4759	39.5398	23.7756	25.3566	26.9582	370.898	51.1403	114.828	150.677	77.8726	0.0111374
Hoga1	-1.88344	0.423475	0.000255534		Myl4	-1.5792	0.555046	0.0478429								Cfap126	20.2092	28.043	23.6661	159.182	32.1124	149.159	109.835	102.302	89.362	0.000129517
Dlx4	-1.87883	0.601326	0.0176679		AK076859	-1.57907	0.536725	0.0384245								Diaph2	3.51465	3.65778	3.38087	28.2419	12.845	17.0468	16.6417	9.51643	9.5745	0.0315351
AK044006	-1.87834	0.603151	0.0181693		Ticam2	-1.57693	0.334329	0.000158749								Ranbp3l	41.2971	35.3586	32.9635	319.647	36.9293	25.5701	99.018	177.64	314.044	0.0138971
Gpr45	-1.87687	0.602958	0.0182234		Zfhx2	-1.57692	0.336498	0.000178361								Susd5	68.5357	213.98	129.318	560.987	40.1405	536.973	204.693	520.232	1788.52	0.0356944
Dapk2	-1.87685	0.276397	1.63323e-09		Edaradd	-1.57648	0.379311	0.0012618								Cd19	21.0879	27.4334	12.6783	52.6327	35.3237	157.683	76.5517	91.9922	128.298	0.000497788
Sp100	-1.87537	0.308304	1.16642e-07		Pls1	-1.57518	0.390254	0.00187391								Umad1	2.63599	10.3637	3.38087	25.6745	12.0422	42.6169	31.6192	19.8259	13.4043	0.0130788
3830403N18Rik	-1.87406	0.537173	0.00637819		Isoc2b	-1.57497	0.339967	0.000223798								Gm16701	12.3013	20.1178	25.3566	121.954	23.2815	59.6637	48.2609	118.955	139.788	0.00201498
5031425F14Rik	-1.87141	0.49842	0.00286988		1810006J02Rik	-1.57468	0.475354	0.0159621								AK035387	129.163	188.986	136.925	555.852	547.517	971.665	569.978	738.317	633.194	6.98714e-13
Dppa3	-1.86221	0.666584	0.0394011		AK216726	-1.57189	0.409924	0.00356223								Retnlg	202.971	67.0594	70.1531	323.498	388.56	511.403	916.125	490.889	371.491	5.86693e-05
AK085438	-1.86175	0.365386	1.77565e-05		B4galt6	-1.5717	0.423475	0.00519084								Cggbp1	0.878663	3.65778	1.69044	12.8372	6.42248	4.26169	9.98501	11.1025	10.2128	0.0361119
Spag9	-1.86105	0.6528	0.0347417		Cd2	-1.57158	0.360189	0.000613601								Slfn4	31.6319	7.31557	11.8331	55.2001	168.59	29.8318	79.8801	69.7872	41.4895	0.00452285
Cyp2u1	-1.85995	0.449656	0.000811677		AK079377	-1.57076	0.44408	0.00842363								Krt18	64.1424	17.6793	47.3322	251.61	158.956	230.131	208.853	198.259	82.979	6.62576e-05
Ppp1r14a	-1.85917	0.467673	0.00139391		Rgs18	-1.5683	0.309403	3.71174e-05								Slamf6	80.837	53.6475	43.9514	175.87	75.4642	511.403	247.961	259.323	279.576	0.000401771
AK040231	-1.85894	0.688106	0.0480443		AK168778	-1.56776	0.352965	0.000463333								Gm5086	10.544	3.65778	11.8331	75.7397	32.1124	8.52338	47.4288	25.3772	35.7448	0.00450613
1810006J02Rik	-1.85762	0.411012	0.000193733		Mad2l1	-1.56712	0.373939	0.00111622								Cnp	4.39331	12.1926	7.60697	24.3908	39.3377	8.52338	64.9026	26.9632	44.681	0.00340194
5730488B01Rik	-1.85661	0.577613	0.0138146		Gm15987	-1.56571	0.371256	0.00101025								Cd3g	122.134	67.0594	51.5583	409.508	308.279	630.73	283.741	255.358	185.107	2.71228e-05
BC019819	-1.85645	0.510876	0.00419242		Ccdc170	-1.56533	0.507303	0.0279188								Gca	1467.37	562.08	699.841	1684.25	7671.66	3217.58	5438.5	3145.97	2314.48	0.000350436
Ly6g6e	-1.85535	0.640497	0.031271		Ppm1e	-1.56447	0.362485	0.000713628								Col2a1	49.2051	39.0164	61.7009	184.856	145.309	59.6637	115.66	345.764	429.576	0.00150503
Oas1b	-1.85468	0.350299	7.19788e-06		Srp54a	-1.56252	0.358238	0.000614996								Cxcr2	1556.99	751.675	641.521	3381.33	4589.67	4052.87	6535.19	4122.99	2511.07	1.0543e-06
Fcmr	-1.84281	0.419314	0.000310574		Ldoc1l	-1.55991	0.354916	0.000553052								Tgm3	9.66529	3.04815	3.38087	24.3908	18.4646	0	39.94	42.0309	12.1277	0.0315293
Ms4a4c	-1.83976	0.414519	0.000263774		Smpdl3a	-1.55783	0.280566	4.14576e-06								Gpr25	3.51465	8.53483	6.76175	28.2419	28.9012	42.6169	14.9775	30.9284	14.0426	0.00398863
Gp9	-1.83569	0.30704	2.10092e-07		BC025019	-1.55752	0.420251	0.00526831								Trim30d	12.3013	16.46	12.6783	16.6884	123.633	89.4955	48.2609	39.6518	33.8299	0.00589245
Slc5a11	-1.83552	0.562818	0.0121677		BC039192	-1.55723	0.497641	0.0250129								BMH1	14.9373	7.31557	5.91653	34.6605	33.718	102.281	30.7871	26.9632	10.2128	0.0183762
Tlr12	-1.83311	0.367603	2.86852e-05		Oas1b	-1.55655	0.355126	0.000575294								Gpr45	2.63599	12.8022	1.69044	28.2419	17.6618	25.5701	13.3133	26.1702	33.8299	0.0170463
H2-Ab1	-1.83218	0.285676	1.64333e-08		Zfp831	-1.55583	0.397766	0.00283064								Mx2	41.2971	20.7274	86.2123	353.024	184.646	127.851	203.029	194.294	187.66	0.000100211
Gm568	-1.8291	0.568381	0.0136817		Lipg	-1.55239	0.535306	0.0424292								Scnn1a	244.268	67.669	132.699	419.778	1043.65	524.188	859.543	450.444	433.406	0.00010408
Syt15	-1.8116	0.348803	1.13608e-05		Mogat2	-1.54374	0.5058	0.0301021								Diras2	66.7784	93.2735	115.795	414.643	333.969	375.029	390.247	364.004	414.895	3.05809e-16
Srp54a	-1.80574	0.265843	1.62163e-09		Camp	-1.54297	0.464671	0.0156247								Lyz2	33750.3	25104.6	27588.8	92197	177037	130254	130358	105347	83143.1	4.67899e-11
AK050164	-1.8047	0.400737	0.000205605		Susd1	-1.54294	0.371718	0.0012862								Ppp1r26	14.0586	35.9682	10.1426	103.982	36.9293	80.9721	38.2759	78.5106	160.213	0.00447728
Dkk2	-1.80422	0.443967	0.00104129		Tmem51	-1.53722	0.287475	1.06636e-05								Dsg2	5.27198	9.14446	13.5235	71.8885	38.5349	72.4487	26.6267	11.8955	10.2128	0.0298445
Isoc2b	-1.80333	0.272699	5.00493e-09		L3hypdh	-1.5366	0.513358	0.0344569								Lin28a	985.86	323.104	448.811	1186.16	3342.1	2995.97	3229.32	2314.08	1498.09	7.92424e-05
Obfc1	-1.7972	0.363647	3.44999e-05		P2ry13	-1.53598	0.280448	6.02093e-06								Sec14l5	17.5733	3.65778	12.6783	28.2419	74.6614	8.52338	59.078	43.617	66.3832	0.00737359
Cmbl	-1.79712	0.36301	3.31772e-05		AK076304	-1.52986	0.506455	0.0323434								Gchfr	21.0879	42.6742	20.2852	146.345	40.9433	153.421	91.5293	106.267	156.384	0.000323627
Kynu	-1.79669	0.489832	0.00378215		Myct1	-1.52968	0.373533	0.00154416								Serpina12	35.1465	29.2623	20.2852	240.056	32.1124	25.5701	49.093	105.474	247.661	0.022906
Dnah8	-1.79479	0.449759	0.00132429		Cpne3	-1.52885	0.401856	0.00391169								Gm5124	4.39331	9.14446	15.2139	66.7536	23.2815	21.3084	21.6342	48.3752	54.8938	0.00393171
Cd101	-1.79426	0.311474	6.80498e-07		Glrx	-1.52791	0.356245	0.000772464								Car11	19.3306	12.1926	16.9044	123.237	86.7035	51.1403	15.8096	57.0986	63.1917	0.00309807
Myct1	-1.79187	0.294002	1.09796e-07		Fcnb	-1.52752	0.493147	0.0270214								Gatm	1825.86	815.686	1468.99	2632.92	9163.28	5212.05	8126.97	4990.58	3557.89	4.74706e-05
Tmem51	-1.78976	0.259395	8.19485e-10		Gm16548	-1.52676	0.510153	0.0344642								Ccr4	6.15064	9.14446	2.53566	29.5256	19.2675	25.5701	22.4663	33.3075	15.9575	0.0031376
Slamf8	-1.78592	0.274866	9.88931e-09		C130046K22Rik	-1.52368	0.364873	0.00117672								G0s2	245.147	183.499	151.294	552.001	756.248	1252.94	804.625	716.112	663.194	2.94195e-09
Syp	-1.7815	0.366548	4.87455e-05		Smco3	-1.52273	0.407128	0.00476436								Ptgr1	1266.15	821.782	987.215	2385.16	5785.05	4683.6	6168.24	3797.85	2329.8	2.02243e-06
Lefty1	-1.77975	0.386789	0.000139356		Ear2	-1.52086	0.53519	0.0481409								AK076859	18.4519	9.75409	11.8331	17.9721	113.999	42.6169	46.5967	63.4429	42.7661	0.00299661
H2-Eb1	-1.77789	0.285415	4.97029e-08		AK165889	-1.5203	0.459454	0.0161011								AK085438	33.3892	31.0912	16.9044	102.698	73.8586	132.112	149.775	98.3365	107.234	6.12381e-07
Ccr4	-1.7765	0.575156	0.0194008		Jchain	-1.51642	0.421791	0.00714039								Cybrd1	65.8997	58.5246	79.4505	525.043	50.5771	251.44	167.249	274.39	394.47	0.00323393
Rtp4	-1.77624	0.269172	5.46503e-09		9830166K06Rik	-1.511	0.432653	0.00970724								AK047804	263.599	74.9846	147.068	667.536	620.573	528.45	917.789	589.226	637.024	2.12999e-06
Gm5547	-1.77425	0.436953	0.00104966		1600010M07Rik	-1.50956	0.368527	0.00154073								Scrn1	14.9373	39.626	29.5826	272.149	77.8726	59.6637	47.4288	78.5106	150.001	0.00519295
Lbx2	-1.77281	0.594545	0.0253317		Cited4	-1.50873	0.310223	9.11362e-05								Tceal1	6.15064	9.75409	19.44	41.0792	8.83092	80.9721	17.4738	78.5106	60.6385	0.0275147
Vtn	-1.77133	0.524424	0.00881529		Aldh3b3	-1.50207	0.505747	0.0363578								Sirpb1b	18.4519	8.53483	21.9757	56.4838	16.859	161.944	52.4213	74.5454	35.1065	0.0137937
Arhgap26	-1.76973	0.623612	0.0357374		Gal	-1.49824	0.425726	0.00895061								Hsbp1l1	2.63599	3.04815	9.2974	17.9721	18.4646	17.0468	42.4363	13.4816	12.1277	0.0179144
Tril	-1.76379	0.290282	1.21072e-07		Hcar2	-1.49462	0.470893	0.0224327								Mmp8	3995.28	1616.13	2032.75	7679.24	12464.4	9507.83	15257.1	9799.55	7122.79	1.09761e-06
Cd3g	-1.761	0.385991	0.000162118		Slamf8	-1.49431	0.325127	0.000253885								2310009A05Rik	146.737	149.36	147.913	631.592	490.517	519.926	754.7	693.114	501.066	3.75093e-16
Slc2a4rg-ps	-1.75638	0.328066	5.38863e-06		Phkb	-1.49212	0.303278	7.10528e-05								5430421N21Rik	42.1758	4.87705	20.2852	46.2141	69.8445	144.897	156.432	53.9265	71.4896	0.00987369
G0s2	-1.75123	0.266602	6.44761e-09		BC049730	-1.4904	0.490454	0.0311262								Rapgef4	141.465	99.9795	262.863	1313.25	52.9855	1333.91	281.244	716.112	356.81	0.0364353
Smim10l2a	-1.75103	0.440431	0.00139391		Cd74	-1.4894	0.378825	0.00264269								Srcin1	17.5733	19.5082	19.44	56.4838	154.14	76.7104	40.7721	48.3752	76.596	0.000514554
Aspa	-1.74984	0.553788	0.0159617		Serpinb1a	-1.48934	0.450306	0.0161595								Dfna5	383.097	254.826	219.757	596.932	1676.27	1235.89	1532.7	1009.53	815.748	2.14423e-06
Zfhx2	-1.74923	0.365869	6.83292e-05		Mirt1	-1.48903	0.444458	0.0144795								Gm5820	6.15064	4.26742	4.22609	20.5396	13.6478	0	16.6417	51.5473	14.6809	0.0387831
Camkmt	-1.74759	0.38058	0.000144941		Cd52	-1.48867	0.351231	0.000930128								Trmt1l	38.6612	29.8719	32.9635	304.243	31.3096	161.944	125.645	103.095	81.7024	0.00527455
Cxcr2	-1.74078	0.340158	1.61061e-05		Icam2	-1.488	0.229939	2.38249e-08								Dkk1	95.7742	278.601	157.211	1043.67	115.605	524.188	318.688	1189.55	1029.58	0.0111942
Apol7c	-1.73936	0.641247	0.04692		Pi16	-1.48588	0.457371	0.0188169								Rspo1	7.0293	19.5082	10.1426	57.7676	45.7602	34.0935	74.8876	59.4777	19.149	0.00247625
Retnlg	-1.73743	0.396124	0.000321567		Gm4787	-1.48566	0.592317	0.012134								Cybb	9435.96	4222.3	7175.9	15221.1	44841.8	23068.5	38896.6	26203.5	16938.6	3.20494e-05
Trim30a	-1.73552	0.23566	3.53049e-11		Klk8	-1.48435	0.338512	0.000572017								1500009L16Rik	67.657	40.2356	63.3914	277.284	122.83	345.197	146.447	215.706	248.937	7.94928e-06
Lyz2	-1.73207	0.226082	4.43032e-12		Arhgef37	-1.48047	0.395344	0.00470984								Nrgn	398.034	384.677	350.766	1763.84	791.571	1333.91	1911.3	1432.22	1733.62	1.93546e-09
Gm5860	-1.73031	0.416211	0.000749285		Btnl9	-1.47959	0.453502	0.0181262								P2rx3	28.9959	26.2141	23.6661	106.549	89.112	21.3084	143.118	122.128	141.064	0.00019703
AB349717	-1.72932	0.303554	9.59642e-07		Ifi44	-1.47861	0.400001	0.00538132								Iqgap2	1157.2	713.878	865.504	2165.64	6084.5	2787.15	4718.75	3350.58	2514.26	2.93993e-06
Ly86	-1.71766	0.263325	8.44069e-09		Camkmt	-1.4762	0.356293	0.00132404								Phf11b	50.0838	31.7008	27.8922	204.112	170.196	115.066	124.813	147.505	102.766	2.95189e-07
Samd9l	-1.71694	0.277669	6.57891e-08		Syp	-1.46805	0.374	0.00268628								Tmtc2	113.347	209.103	186.793	924.281	118.013	698.917	365.285	825.551	1069.79	0.00386494
Gm13710	-1.71509	0.432793	0.00145641		Tuba8	-1.46721	0.420857	0.00986958								Bhlha15	50.9624	24.3852	31.2731	102.698	103.563	178.991	203.861	145.126	102.128	7.67091e-06
Pcdh7	-1.71263	0.289674	3.01359e-07		AK080063	-1.46699	0.373467	0.00266465								Atg16l2	2.63599	2.43852	4.22609	5.1349	11.2393	21.3084	9.98501	15.0677	10.2128	0.0352588
Btnl9	-1.71039	0.367083	0.000112006		Alox12	-1.46657	0.436889	0.0142222								Pkp3	0.878663	6.70594	2.53566	7.70234	14.4506	8.52338	22.4663	16.6538	9.5745	0.0457123
Atp6v0e2	-1.70704	0.395914	0.000424336		Bco2	-1.46433	0.413145	0.00824121								Cd177	10116	2645.19	5232.75	13828.3	40774.7	18291.2	33269.2	19487.3	14943.9	0.000522693
Panct2	-1.70699	0.423453	0.00115609		EG547347	-1.46428	0.521657	0.00500096								Hoxb2	26.3599	76.8135	62.5462	128.372	78.6754	204.561	166.417	278.356	437.874	0.0027513
Mndal	-1.70571	0.331966	1.4812e-05		AK082333	-1.46419	0.401592	0.00615968								Blk	180.126	186.547	134.39	626.457	305.871	826.768	828.756	560.677	762.131	4.22588e-07
Gm16793	-1.70563	0.465	0.00378215		Ptprcap	-1.46404	0.290221	4.05309e-05								Gapt	312.804	198.13	204.543	691.927	1147.22	775.628	1462.8	923.094	554.683	9.33244e-07
Rhcg	-1.7023	0.499613	0.00809925		Epsti1	-1.46379	0.315602	0.000219168								Siglece	970.922	390.164	370.206	1367.17	2871.65	3119.56	2997.17	1674.89	1392.77	9.78296e-05
AK042725	-1.69888	0.315675	4.7592e-06		AK040873	-1.46202	0.57054	0.0103916								6330403K07Rik	17.5733	14.6311	14.3687	77.0234	112.393	85.2338	17.4738	44.41	24.2554	0.0106673
Gpr88	-1.69821	0.388595	0.000341335		Gm5141	-1.45756	0.3401	0.000779843								D830030K20Rik	90.5023	57.3053	82.8314	376.131	59.408	865.123	176.402	218.878	87.4471	0.0307541
Aff3	-1.69291	0.271348	4.71802e-08		Akap5	-1.45644	0.486887	0.0346012								Rdm1	333.013	274.334	302.588	1310.68	1015.56	1385.05	1228.99	1033.33	1054.47	1.85446e-20
Dhrs9	-1.69187	0.469819	0.00464534		Tnfsf10	-1.45604	0.313313	0.000211092								Plscr4	5.27198	6.70594	12.6783	35.9443	6.42248	63.9253	9.98501	42.0309	31.915	0.0449889
Hnmt	-1.68914	0.30508	2.22727e-06		Cd3g	-1.45414	0.388814	0.00476436								Slamf8	76.4437	64.6209	74.3792	278.568	247.266	490.094	185.555	233.153	227.235	4.3783e-07
Mtfp1	-1.68439	0.280262	1.76391e-07		Fam167b	-1.45412	0.412138	0.00868141								Dcn	251.298	282.259	152.139	1178.46	231.209	583.851	534.198	988.123	1770.01	0.00287576
Bhlha15	-1.67567	0.375657	0.000242892		Plac8	-1.45008	0.451234	0.0204092								Fcgr4	321.591	186.547	214.685	772.802	1443.45	686.132	1164.09	965.918	524.045	2.5536e-06
Gm13031	-1.67495	0.616948	0.0467544		Mbd5	-1.44624	0.448432	0.0198528								Ly86	947.198	618.775	866.349	2915.34	2621.98	4521.65	3621.23	2886.65	2098.09	1.86268e-09
Cd48	-1.67436	0.257058	8.93608e-09		Serf1	-1.44538	0.491526	0.0385313								9130024F11Rik	21.9666	31.0912	41.4157	225.935	31.3096	34.0935	46.5967	209.362	177.447	0.0244534
Mmp8	-1.6734	0.327281	1.64123e-05		Lefty1	-1.44324	0.404706	0.00776894								U66835	6.15064	23.166	13.5235	71.8885	33.718	8.52338	102.346	38.8588	72.7662	0.0157023
Agt	-1.66874	0.251122	4.13062e-09		A430035B10Rik	-1.44257	0.515443	0.00513085								Gm4763	98.4102	17.0697	93.8192	231.07	264.125	362.244	319.52	237.911	184.469	0.000712954
Pck2	-1.66843	0.30867	4.2425e-06		Cks1brt	-1.44242	0.355427	0.00173835								3830403N18Rik	7.90796	26.8238	19.44	26.9582	28.0984	63.9253	78.2159	65.822	150.639	0.0124541
Tbxas1	-1.66555	0.263916	3.0669e-08		Cd37	-1.43862	0.403529	0.00778222								Rhbdl2	8.78663	31.7008	17.7496	51.349	17.6618	42.6169	24.9625	164.158	142.341	0.0441551
Lipg	-1.6616	0.362831	0.00015176		Tfb1m	-1.43845	0.278904	2.50736e-05								Zfp467	7.0293	5.48668	13.5235	46.2141	12.0422	51.1403	19.1379	36.4797	32.5533	0.00987369
Rhox8	-1.65767	0.604828	0.0441602		Smim24	-1.43609	0.330462	0.000646845								Mndal	106.318	101.808	135.235	233.638	700.854	319.627	446.829	533.713	370.214	3.16263e-06
Rida	-1.65745	0.242329	1.21119e-09		Coa3	-1.4336	0.247411	1.19406e-06								Fgl2	875.148	719.974	759.851	1353.04	5513.7	2130.84	4168.74	2763.73	1835.11	0.000153084
Ifi44	-1.65533	0.395161	0.000671778		Hira	-1.4276	0.360645	0.00239483								Enpep	57.1131	64.0112	85.3671	318.364	135.675	264.225	178.898	330.696	326.171	3.98674e-06
Fcgr4	-1.64429	0.313552	9.10627e-06		D130017N08Rik	-1.42687	0.503901	0.0493993								Ltb4r1	441.967	115.22	229.054	754.83	910.387	1372.26	1427.02	904.854	538.087	0.00028725
AK168778	-1.64158	0.367938	0.00024219		Cflar	-1.42488	0.400179	0.00788042								Zfp783	98.4102	95.1024	62.5462	293.973	232.012	264.225	270.427	406.828	454.47	6.96151e-08
F2rl2	-1.64071	0.341195	6.04437e-05		Lekr1	-1.42396	0.484302	0.0385374								Cdh1	41.2971	48.1608	26.2018	118.103	146.112	178.991	214.678	130.058	79.1492	1.98826e-05
Rspo1	-1.64021	0.53552	0.0207783		Spef1	-1.42256	0.455948	0.0255326								Gm5111	4.39331	4.87705	8.45218	43.6466	24.0843	0	26.6267	26.9632	11.4894	0.0303102
Tnfsf10	-1.64005	0.291553	1.4086e-06		Spn	-1.42167	0.455587	0.025506								Pgbd5	20.2092	179.841	83.6766	650.848	93.9288	277.01	138.958	360.038	598.726	0.0322547
Gpr25	-1.63575	0.570588	0.0335321		AK042725	-1.41518	0.461852	0.0293115								Trim30a	864.604	709.001	848.599	2839.6	3406.33	3013.01	3746.04	2902.51	2163.2	4.82924e-15
1600010M07Rik	-1.63337	0.337326	5.22301e-05		Sept6	-1.41307	0.305291	0.000227187								Gm6904	14.0586	5.48668	4.22609	29.5256	38.5349	51.1403	22.4663	19.0329	16.5958	0.0107351
Cd2	-1.62966	0.388667	0.000663303		1110019D14Rik	-1.41174	0.394632	0.00748666								Lbx2	16.6946	10.3637	6.76175	110.4	31.3096	51.1403	18.3059	14.2746	26.8086	0.0364353
Sirpb1b	-1.6281	0.47723	0.00800572		Hoxb4	-1.4085	0.383506	0.00571989								Cd48	146.737	150.579	119.176	397.954	712.093	485.833	593.276	511.508	401.491	1.07186e-10
Ass1	-1.62712	0.297249	3.05166e-06		AK169831	-1.40584	0.392025	0.00732958								Fcmr	36.0252	92.6639	46.487	133.507	195.083	217.346	204.693	191.915	356.172	6.32953e-05
Gm10371	-1.62415	0.451291	0.0046614		Tesk2	-1.40047	0.371009	0.00428206								Hnmt	169.582	190.814	199.472	385.117	959.359	554.02	818.771	819.206	609.577	1.03872e-07
Hsd11b1	-1.62101	0.534948	0.0224777		Prkca	-1.39998	0.249593	3.18567e-06								Ms4a1	50.9624	103.637	57.4748	234.921	272.956	144.897	237.144	223.636	454.47	3.86991e-05
Gm5150	-1.62023	0.347719	0.000112006		Gm19299	-1.39987	0.476069	0.0385313								Mfsd7c	81.7156	98.7602	51.5583	432.615	42.549	191.776	96.5218	297.389	654.258	0.0304314
Bco2	-1.61981	0.387246	0.00068602		Tmsb4x	-1.3998	0.30831	0.000319246								Mogat2	484.143	140.215	202.852	428.764	1873.76	873.646	1462.8	855.686	614.683	0.00279538
Nkg7	-1.61614	0.385758	0.000671049		Zbtb12	-1.3994	0.386354	0.00666684								Ebi3	329.499	128.022	214.685	543.015	1012.34	1056.9	1133.3	659.806	555.321	2.29674e-05
Icam2	-1.61568	0.228645	2.64534e-10		Blnk	-1.39697	0.373286	0.00473165								B4galt6	1659.79	1540.54	1433.49	3165.66	10637.2	4760.31	7581.95	4789.94	3207.46	7.28005e-05
Srcin1	-1.61172	0.403846	0.00132346		Gm13986	-1.39671	0.463768	0.033097								Hpcal1	5.27198	4.26742	3.38087	12.8372	24.0843	4.26169	18.3059	19.0329	16.5958	0.00968142
Trem3	-1.60941	0.368681	0.000345662		Clu	-1.3886	0.355215	0.00284795								Srp54a	327.741	386.506	412.467	1618.78	801.205	2250.17	1316.36	977.813	1316.81	1.05593e-06
Gapt	-1.60877	0.296417	3.84717e-06		Hck	-1.38802	0.349404	0.00230558								Gipc3	7.0293	13.4119	6.76175	24.3908	16.859	68.187	15.8096	29.3423	45.3193	0.0172411
Fgf3	-1.60841	0.575827	0.0394011		C1galt1c1	-1.38253	0.461443	0.0342748								Tlr12	99.2889	60.9631	54.094	370.996	194.28	281.272	307.039	160.986	260.427	2.77903e-06
Nme3	-1.6046	0.303402	7.34537e-06		Fgr	-1.38186	0.363037	0.00388938								Ticam2	238.996	202.397	201.162	581.527	867.035	1193.27	872.024	696.286	488.3	1.04693e-07
Fam26f	-1.59822	0.3931	0.00103751		Pf4	-1.37968	0.27065	3.26951e-05								Arg2	99.2889	42.6742	38.0348	187.424	185.449	183.253	388.583	210.155	158.298	0.000145077
P2ry13	-1.59671	0.289657	2.5221e-06		1190007I07Rik	-1.37939	0.461549	0.0347955								Lefty1	32.5105	37.7971	33.8087	169.452	79.4782	196.038	106.507	69.7872	137.873	6.88113e-05
Gpr84	-1.59441	0.391096	0.000998812		Chid1	-1.37937	0.374606	0.00557496								Lct	25.4812	25.6045	20.2852	47.4978	129.253	34.0935	140.622	80.8897	86.1705	0.000718009
Gstt2	-1.59323	0.332497	6.52925e-05		Dio2	-1.37752	0.468356	0.0384913								Fras1	38.6612	42.6742	32.9635	256.745	52.1827	59.6637	95.6897	142.746	219.575	0.00400191
Zbtb12	-1.59172	0.354369	0.000215978		Gm8013	-1.37717	0.497631	0.00564973								5730488B01Rik	7.0293	5.48668	2.53566	15.4047	9.63373	0	29.1229	30.9284	23.6171	0.0460345
Pydc3	-1.59036	0.314595	2.10781e-05		Ly6i	-1.37691	0.382494	0.00704778								Arl5c	7.90796	9.75409	1.69044	33.3768	23.2815	4.26169	36.6117	22.998	19.149	0.0222911
Arg2	-1.58826	0.380935	0.000721336		Pilrb2	-1.37635	0.386833	0.0079324								AK053501	99.2889	41.4549	141.997	499.369	44.1546	741.534	360.292	268.046	123.192	0.0414069
Clu	-1.58613	0.308516	1.46178e-05		AK150759	-1.37567	0.3377	0.00164613								Fam71b	57.1131	29.2623	32.9635	121.954	68.2389	221.608	53.2534	205.396	188.937	0.00313835
Mbd5	-1.57925	0.384099	0.000889008		2810408I11Rik	-1.37438	0.372626	0.00549567								Tnfsf13b	4.39331	2.43852	7.60697	11.5535	24.0843	21.3084	19.1379	18.2398	9.5745	0.0195502
Jchain	-1.57841	0.353735	0.00024219		AB349717	-1.37402	0.400665	0.0116124								Ccdc170	43.9331	26.2141	31.2731	197.693	87.5064	76.7104	37.4438	143.54	185.107	0.00333201
Kcna2	-1.57829	0.42149	0.00296159		AK146139	-1.37128	0.507985	0.00694534								Mbd5	32.5105	43.8934	34.654	164.317	64.2248	221.608	164.753	72.9593	109.149	0.000532668
Rtn1	-1.57561	0.533376	0.0270992		Srcin1	-1.36671	0.446352	0.029482								Ccdc40	7.90796	16.46	10.1426	50.0652	56.9995	17.0468	69.8951	17.4468	35.1065	0.00871887
Clnk	-1.57472	0.477342	0.0109906		Rasgrp4	-1.36443	0.376743	0.00666901								Clec4a3	6.15064	9.75409	4.22609	20.5396	20.0703	38.3552	35.7796	17.4468	11.4894	0.0181633
Iqgap2	-1.57084	0.272854	6.91826e-07		Psmb9	-1.36395	0.37256	0.00588148								X03802	21.0879	5.48668	11.8331	66.7536	37.7321	102.281	18.3059	26.1702	22.3405	0.0355416
Clpb	-1.56701	0.392568	0.00132312		I830077J02Rik	-1.36295	0.356778	0.00374293								Fcnb	1381.26	498.068	883.253	1193.86	6151.94	2799.93	4624.72	2820.04	2087.24	0.00249599
6330418K02Rik	-1.56666	0.40624	0.00206539		Tmem169	-1.35916	0.516692	0.00852607								Tnfsf14	383.976	198.74	163.972	593.08	989.865	1218.84	1118.32	670.909	709.152	1.40065e-05
Slfn4	-1.56022	0.506471	0.0198395		Arhgdib	-1.35892	0.460795	0.0378335								Gpr84	39.5398	19.5082	24.5113	69.3211	137.281	46.8786	148.943	103.095	87.4471	0.000241573
Gucy1a2	-1.55969	0.409832	0.00241802		Bin2	-1.35648	0.362005	0.0046817								Hepacam2	1.75733	8.53483	16.0591	60.335	26.4927	12.7851	39.94	14.2746	31.915	0.0384877
Tmem238	-1.55961	0.493455	0.0159332		Btk	-1.35582	0.287479	0.000158749								S100a8	160939	52558.1	128641	260194	534359	424882	565313	372114	254167	0.000125785
Xlr4a	-1.55244	0.457489	0.00846417		Batf	-1.3549	0.294795	0.000253885								Top2a	136.193	129.851	143.687	261.88	512.193	558.281	639.041	540.851	368.299	3.19834e-07
Arhgap9	-1.5489	0.420986	0.00365786		Zfp953	-1.35471	0.334685	0.00180485								Smim10l2a	14.0586	9.75409	13.5235	43.6466	30.5068	59.6637	36.6117	49.1682	42.7661	0.000108624
Arhgef15	-1.5488	0.314079	3.60316e-05		Pydc3	-1.34829	0.316475	0.00085482								BC039192	22.8452	20.1178	18.5948	137.358	24.8871	51.1403	66.5667	75.3384	77.2343	0.00289415
Epsti1	-1.54405	0.266525	5.73889e-07		Drc7	-1.34721	0.415054	0.0189053								Alox5	641.424	259.703	379.503	851.109	3183.14	941.833	1808.12	1146.73	1030.22	0.0016946
Pnpla1	-1.54392	0.365204	0.000585638		Ifitm6	-1.34573	0.413431	0.0185028								Kynu	12.3013	17.0697	5.91653	53.9164	30.5068	34.0935	40.7721	55.5125	31.915	0.00123777
Smarcal1	-1.54134	0.330941	0.000112893		Rps6kc1	-1.34497	0.411671	0.0178882								Gm15663	14.0586	52.4282	47.3322	151.479	31.3096	225.87	55.7496	138.781	188.937	0.0242969
Hacd4	-1.54054	0.294371	9.44441e-06		2810417H13Rik	-1.34397	0.37424	0.0072255								Pnpla1	36.0252	30.4815	28.7374	125.805	159.759	38.3552	177.234	78.5106	81.0641	0.000806095
AK053501	-1.53712	0.467525	0.0113415		Hal	-1.34249	0.442926	0.0316812								Ifi44	28.9959	105.466	67.6175	225.935	254.491	294.057	181.394	242.669	202.341	5.45524e-05
Lct	-1.53679	0.395671	0.00189818		Rpia	-1.33907	0.346322	0.00324495								Cd300lb	26.3599	10.3637	10.9878	26.9582	97.1401	76.7104	43.2684	38.0657	48.5108	0.00637484
Aldh3b3	-1.53623	0.501106	0.0206486		Bcl11a	-1.33367	0.405897	0.0170307								Dkk2	30.7532	15.2408	41.4157	154.047	25.6899	196.038	49.093	61.0638	118.086	0.0250296
Edaradd	-1.5356	0.394845	0.0018704		Mfsd6	-1.32944	0.319015	0.00121424								Syt15	139.707	84.7387	181.722	680.374	190.266	886.431	264.603	410	374.044	0.0026996
Fyb	-1.53554	0.471096	0.0122055		BC026585	-1.32888	0.306543	0.000668906								Mall	47.4478	20.7274	61.7009	165.6	34.5209	259.963	66.5667	166.538	202.979	0.0182217
Ccdc91	-1.53508	0.2328	5.55679e-09		Nxn	-1.32802	0.213409	1.05751e-07								Mcemp1	3233.48	1219.26	1660.01	5235.03	8289.02	7713.66	10064.9	6283.22	4583	3.80562e-05
Akap5	-1.53466	0.431661	0.00522511		Atp6v0e2	-1.32735	0.447883	0.0367233								Ifnlr1	326.863	210.932	343.159	661.118	1147.22	1240.15	1349.64	950.057	723.833	5.6588e-07
AI504432	-1.53461	0.275574	1.89393e-06		Fam26f	-1.32622	0.39991	0.015828								Clpb	32.5105	27.4334	30.4279	133.507	67.4361	196.038	79.8801	61.0638	84.8939	0.00062551
Gm4763	-1.53343	0.460899	0.0101947		AK046786	-1.3218	0.544172	0.0151396								AK051008	21.0879	7.31557	9.2974	20.5396	39.3377	25.5701	99.018	41.2379	33.8299	0.0171107
Pex6	-1.52934	0.298809	1.60986e-05		Ms4a6c	-1.31984	0.34254	0.00335931								Gm5547	64.1424	39.626	61.7009	370.996	75.4642	302.58	143.118	131.644	109.788	0.00559411
Gpr55	-1.52928	0.501038	0.0213551		9430037G07Rik	-1.3172	0.471337	0.00519646								Dlx3	102.804	563.908	255.256	1595.67	142.9	1142.13	430.188	1322.78	1665.96	0.0464673
Gabra3	-1.52888	0.435234	0.0059353		Ccr10	-1.30908	0.408392	0.0208725								Oas1b	115.983	54.8668	78.6053	409.508	227.998	272.748	276.252	291.044	225.32	1.35021e-06
Tex15	-1.52504	0.53811	0.0360254		Cmpk2	-1.30719	0.351465	0.00506974								Myl4	9.66529	8.53483	28.7374	53.9164	11.2393	72.4487	64.0705	65.029	52.9789	0.0239366
Casd1	-1.52264	0.235226	1.14832e-08		1700097N02Rik	-1.30544	0.497902	0.00874447								H2-Ab1	1445.4	1196.1	1774.96	7078.45	3058.71	8506.33	2761.69	4070.65	4571.51	0.000128473
Dlx4os	-1.5184	0.539751	0.0377611		Oas1c	-1.30395	0.362958	0.00720452								Aff3	193.306	215.809	172.425	468.559	435.926	890.693	758.029	603.5	795.322	1.4095e-07
Scnn1a	-1.51636	0.379252	0.00129315		Senp7	-1.30142	0.447309	0.0415644								Rtp4	214.394	160.943	267.934	794.625	885.5	605.16	688.966	716.112	675.96	1.16936e-11
Bst2	-1.5091	0.276485	3.29069e-06		Nme3	-1.30102	0.315209	0.00139485								Kcna2	101.046	34.749	51.5583	290.122	275.364	294.057	113.163	121.335	177.447	0.00153781
BC026585	-1.50897	0.295154	1.64201e-05		Spsb4	-1.29988	0.451101	0.0441829								Slamf1	50.9624	70.7172	40.5705	159.182	103.563	110.804	325.345	146.712	253.405	0.00064676
Klk8	-1.50867	0.347512	0.000378587		AK012238	-1.29825	0.474509	0.00621946								Hpse	232.846	188.986	227.364	508.355	916.81	737.272	1031.78	696.286	505.534	2.03031e-07
F5	-1.50848	0.317961	7.97168e-05		Gstt2	-1.29712	0.358201	0.00667077								Sema4a	38.6612	13.4119	10.1426	41.0792	142.097	38.3552	86.5368	68.9941	42.7661	0.0150215
Dfna5	-1.50744	0.298714	2.19179e-05		Tmem154	-1.29333	0.347421	0.00504661								Shc2	318.076	953.463	559.535	4010.35	452.785	1610.92	747.212	1915.18	3611.5	0.0293439
Tmc3	-1.50149	0.438326	0.0076756		Mlph	-1.29055	0.424002	0.0308182								Chp2	61.5064	17.6793	35.4992	224.652	89.112	140.636	64.0705	119.748	134.681	0.00307079
Cited4	-1.49488	0.316216	8.51842e-05		Psip1	-1.28163	0.236363	7.77722e-06								Erich5	20.2092	20.1178	19.44	39.7954	154.942	46.8786	58.2459	68.9941	33.8299	0.00743676
Ifit3	-1.49474	0.383941	0.00184472		Trim5	-1.28076	0.406255	0.0236709								Tmem117	26.3599	49.3801	73.534	225.935	42.549	85.2338	84.8726	187.95	377.874	0.0297188
6330403K07Rik	-1.49417	0.489029	0.021153		Bst2	-1.2773	0.339922	0.00451511								Mtfp1	65.021	79.252	79.4505	220.8	275.364	281.272	229.655	214.913	280.852	1.72752e-12
Chid1	-1.49302	0.341422	0.000338315		Vps45	-1.27723	0.225054	2.21919e-06								Zfhx2	28.9959	23.7756	18.5948	88.5769	75.4642	85.2338	69.063	76.1315	83.6173	2.10012e-07
Hoxb4	-1.49284	0.291646	1.60936e-05		Prkcq	-1.27452	0.392781	0.0189441								Pnmal2	12.3013	22.5563	7.60697	38.5117	110.788	42.6169	17.4738	36.4797	38.298	0.0283715
Gpr15	-1.49078	0.533967	0.0395148		Ms4a4b	-1.27107	0.34167	0.00506143								Ccl5	371.674	89.6157	275.541	1191.3	904.768	1414.88	426.027	454.41	525.959	0.00686943
Coa3	-1.48828	0.219272	1.65621e-09		Pnp	-1.26962	0.301979	0.00106545								BC049730	387.49	64.6209	240.042	568.69	590.066	1146.39	1101.68	631.257	575.109	0.00412215
Ticam2	-1.48817	0.253454	3.75657e-07		Kptn	-1.26872	0.280129	0.000330817								Gm4787	9.66529	15.2408	1.69044	10.2698	46.563	17.0468	32.4513	39.6518	31.2767	0.0455749
Adgrg7	-1.48797	0.433178	0.00747587		Pycard	-1.26588	0.340715	0.00513084								Tmem51	201.214	281.649	229.054	966.644	593.277	1005.76	697.287	697.872	776.173	6.56275e-10
D830030K20Rik	-1.48679	0.434056	0.00767591		Lig4	-1.26429	0.442275	0.0463197								Mir3098	4.39331	3.65778	5.91653	16.6884	9.63373	21.3084	13.3133	16.6538	15.3192	0.021406
Ptgr1	-1.4864	0.282436	8.33823e-06		H2-Ab1	-1.26188	0.37614	0.0143								P2ry13	92.2596	112.782	69.3079	306.81	317.913	357.982	315.36	272.804	248.299	1.91489e-10
Cybb	-1.48242	0.32305	0.000146802		Ntpcr	-1.26047	0.327109	0.00335931								Pi16	568.495	169.477	239.197	741.992	1021.98	1534.21	1654.18	800.173	697.662	0.00139359
AK076859	-1.47905	0.516861	0.0338983		AK158295	-1.26045	0.465003	0.0067158								Spef1	181.883	239.585	232.435	1308.11	228.801	771.366	526.709	731.179	748.726	0.00144093
A530032D15Rik	-1.47873	0.335063	0.000289608		Hpgd	-1.25812	0.437434	0.0447118								AK165889	14.0586	19.5082	9.2974	68.0374	40.9433	29.8318	33.2834	46.7891	63.83	0.0011286
Ccl5	-1.47546	0.44348	0.0101947		Pde5a	-1.25789	0.337894	0.00504661								Plac8	9628.39	5522.65	8463.17	12711.4	47863.6	21057	36138.2	23336.7	14253.2	0.00117585
Lin28a	-1.47257	0.380903	0.00201297		Coa4	-1.25683	0.294456	0.000832238								Gpr55	16.6946	27.4334	5.91653	59.0513	48.1686	85.2338	32.4513	37.2727	67.0215	0.00887345
Tlr5	-1.46642	0.354125	0.000797653		Caap1	-1.25626	0.340591	0.00549567								AK050164	74.6863	66.4498	121.711	543.015	135.675	357.982	261.274	214.913	215.107	0.00136505
Ccr10	-1.46431	0.390579	0.00292035		Smarcal1	-1.25523	0.381644	0.0168646								Susd1	446.361	185.937	259.482	694.495	1176.92	1142.13	1207.35	883.442	742.982	1.10748e-05
Kptn	-1.46227	0.268412	3.47507e-06		Sdpr	-1.25504	0.360966	0.0100936								Serpinb1a	8443.07	3357.85	5460.11	9797.38	31352.2	16471.4	27387.2	16750.5	11385.4	0.0011286
Cdh1	-1.46192	0.372931	0.001695		C1rl	-1.25434	0.371566	0.0133804								Mill2	66.7784	24.3852	35.4992	225.935	69.0417	213.084	47.4288	123.714	150.001	0.0120337
Oas1c	-1.46006	0.343869	0.000546127		Tspyl3	-1.25331	0.260667	0.000113593								AK036396	187.155	35.9682	161.437	539.164	241.646	724.487	495.09	325.145	191.49	0.0124782
Smpdl3a	-1.44983	0.209864	7.77046e-10		Mreg	-1.25329	0.392409	0.0213237								Icam2	387.49	333.468	367.67	1240.08	1570.3	1171.96	1123.31	972.262	1046.81	4.09579e-13
Ldoc1l	-1.44629	0.354591	0.000993563		Brwd1	-1.25316	0.333042	0.00445436								Unc13d	11.4226	4.26742	11.8331	19.2559	21.6759	51.1403	32.4513	22.998	32.5533	0.00992245
C1s2	-1.44251	0.357556	0.00114961		Prkra	-1.25089	0.28658	0.000610892								Obfc1	113.347	113.391	153.83	736.857	170.999	588.113	353.636	330.696	301.916	0.00120315
Ltb4r1	-1.44201	0.396671	0.0041724		Gm16062	-1.24743	0.493199	0.0114303								F5	1050.88	711.439	579.82	1395.41	4148.12	980.189	3448.99	2328.35	2962.35	0.00166778
Blnk	-1.44138	0.368466	0.00174104		H2-Eb1	-1.24739	0.309093	0.00187512								Camkmt	22.8452	26.2141	32.9635	120.67	81.8867	85.2338	78.2159	66.615	101.49	4.90063e-06
Gatm	-1.43726	0.330576	0.000370628		Zhx2	-1.24455	0.342169	0.00634068								Hand2	14.0586	4.87705	6.76175	33.3768	19.2675	38.3552	15.8096	34.8936	25.532	0.0123396
Ms4a4b	-1.43577	0.339404	0.000579984		Guca1a	-1.2445	0.27553	0.000343215								Dio2	858.453	312.131	262.018	872.932	2520.83	1640.75	2028.62	1270.44	983.621	0.00269457
Prkra	-1.4335	0.278105	1.38448e-05		AK050164	-1.24372	0.435216	0.0464239								Gp9	80.837	108.514	89.5931	227.219	187.858	178.991	439.34	358.452	421.916	9.67612e-05
Atp1b1	-1.43187	0.315436	0.000178143		Mansc1	-1.2436	0.310988	0.00211815								Ifi203	6.15064	28.043	33.8087	52.6327	153.337	29.8318	64.9026	70.5802	70.8513	0.0206991
Zhx2	-1.43088	0.314374	0.000169585		Nucb2	-1.24115	0.357309	0.0101804								1190007I07Rik	10.544	9.75409	10.1426	19.2559	36.1265	51.1403	35.7796	25.3772	30.0001	0.00233852
Sept6	-1.42795	0.295773	5.55605e-05		Cdk2ap2	-1.238	0.306546	0.00185955								Ppp1r14a	14.9373	14.0215	41.4157	109.117	29.704	93.7572	46.5967	56.3056	121.277	0.0163065
Hpse	-1.42697	0.257468	2.17998e-06		Pik3c2b	-1.23659	0.242269	3.19122e-05								Samd9l	144.979	132.9	125.092	400.522	415.856	400.599	482.609	562.263	352.342	1.16407e-11
Pilrb1	-1.42537	0.412597	0.00706104		Plxnc1	-1.23511	0.401535	0.0285199								Cd52	4757.08	2228.2	4076.49	10064.4	13337.1	14856.2	15040.8	10288.8	8085.35	3.28726e-06
Ifnlr1	-1.42509	0.282137	2.14459e-05		Pnp2	-1.23457	0.29857	0.00135592								Cd300c	55.3558	41.4549	77.7601	192.559	111.591	392.075	181.394	140.367	109.788	0.00233852
Bach2	-1.42196	0.277638	1.59159e-05		G530011O06Rik	-1.23253	0.35609	0.010557								Pilrb1	99.2889	28.6526	69.3079	232.354	181.435	349.459	188.883	182.398	134.043	0.00112023
Dmp1	-1.41947	0.237639	2.16241e-07		Stxbp6	-1.23072	0.297918	0.00137608								1110028F11Rik	1.75733	12.8022	10.1426	46.2141	16.0562	17.0468	34.1155	19.8259	25.532	0.0381641
Brwd1	-1.41579	0.307505	0.000138202		Obfc1	-1.22979	0.428127	0.0450948								1810006J02Rik	37.7825	18.2889	16.9044	88.5769	98.7457	25.5701	64.0705	117.369	74.6811	0.00233418
Zfp831	-1.41522	0.365584	0.0019835		Nipal3	-1.22849	0.339273	0.00667077								Gm15987	48.3264	70.7172	52.4035	138.642	230.407	174.729	254.618	186.363	116.171	1.52819e-05
1110019D14Rik	-1.41196	0.33532	0.000624055		Pilrb1	-1.22315	0.422644	0.0430063								Tlcd2	11.4226	20.1178	7.60697	38.5117	35.3237	76.7104	35.7796	27.7563	37.0214	0.00671085
AK041614	-1.41035	0.503011	0.0385237		Cox17	-1.22	0.303427	0.00195867								Grip2	44.8118	23.166	57.4748	332.484	44.1546	127.851	40.7721	157.021	102.128	0.0426919
Clec10a	-1.40854	0.412902	0.00800828		Sele	-1.21876	0.412039	0.0372201								Smpdl3a	1484.06	1720.99	1676.07	4137.44	6778.93	5301.54	6245.62	4736.8	4072.36	1.41056e-10
Pik3c2b	-1.40719	0.225082	4.38742e-08		Slc25a45	-1.21584	0.359585	0.0132231								Gm16548	15.8159	15.8504	5.91653	50.0652	48.9714	8.52338	41.6042	49.9613	41.4895	0.00567889
Tnfsf14	-1.40642	0.322259	0.000346456		Hibch	-1.21575	0.324221	0.00463939								Isoc2b	159.038	171.306	110.724	567.406	275.364	562.543	448.493	426.653	538.725	1.0543e-06
Sdccag8	-1.40435	0.273797	1.53809e-05		Cxcl5	-1.21256	0.389438	0.0258967								H2-Eb1	193.306	190.814	202.852	914.011	512.996	865.123	363.621	529.748	566.172	9.37525e-06
Gm4759	-1.40084	0.496922	0.0372723		AK038969	-1.21228	0.485585	0.0125416								Kank4	114.226	117.659	172.425	700.913	166.182	536.973	160.592	431.412	582.768	0.00625698
Smim24	-1.39979	0.309871	0.000194921		AK076954	-1.21162	0.382323	0.0226706								Ttc23l	13.1799	12.8022	12.6783	52.6327	9.63373	34.0935	27.4588	62.6498	59.3619	0.0251372
Mcemp1	-1.39601	0.334655	0.000715479		Cnn2	-1.21105	0.225285	9.29388e-06								AK135975	15.8159	13.4119	10.1426	43.6466	29.704	85.2338	33.2834	24.5841	33.8299	0.00844861
Cd177	-1.3945	0.378594	0.00362648		Mrps15	-1.20968	0.337581	0.00735877								1600010M07Rik	107.197	53.0379	73.534	310.661	162.168	289.795	299.55	206.982	215.745	1.52082e-05
BC016579	-1.39069	0.506728	0.043824		Pex6	-1.20956	0.345362	0.00942626								AK132535	55.3558	54.8668	29.5826	105.265	167.787	149.159	206.357	160.193	98.9365	6.5016e-05
Serpini1	-1.39006	0.31453	0.000284784		Slc2a4rg-ps	-1.2095	0.35842	0.0134303								Sp100	1701.97	615.117	1473.22	3894.82	3086.81	5740.5	4755.36	3689.2	2887.03	9.02496e-05
Ebi3	-1.38818	0.330699	0.000654135		4930558J18Rik	-1.20846	0.482317	0.0122267								Jchain	11029.9	6093.87	3834.76	26348.4	12302.3	26938.1	30276.2	21843.4	15256	0.000452657
Phkb	-1.38718	0.264648	9.17068e-06		Rps4l	-1.20677	0.414925	0.0416374								AK168778	21.9666	24.3852	21.9757	65.4699	92.3232	55.402	65.7347	81.6827	72.7662	2.20905e-06
Susd1	-1.38549	0.321989	0.00043801		Gm5069	-1.20649	0.392477	0.0286216								Tuba8	613.307	222.515	625.462	1136.1	2154.74	1444.71	2116.82	1430.64	972.131	0.000439092
AK153770	-1.38483	0.397229	0.00641783		Gm10863	-1.20523	0.481118	0.0122432								Serf1	48.3264	118.878	116.64	505.787	93.126	281.272	222.166	306.112	386.81	0.00681368
Cyhr1	-1.38178	0.226624	1.0926e-07		1700066M21Rik	-1.20295	0.296679	0.00175849								Hck	2509.46	1499.69	1688.75	4632.96	9153.65	6256.16	7110.16	4851	3999.59	9.86535e-06
Alox12	-1.38045	0.419875	0.0113415		Rwdd2b	-1.20019	0.289064	0.00128232								Gucy1a2	56.2344	22.5563	34.654	129.656	56.1967	221.608	89.033	142.746	75.9577	0.00608584
Zfp809	-1.37929	0.349728	0.0015586		Clpb	-1.19905	0.404022	0.0364611								2810408I11Rik	135.314	122.536	121.711	237.489	479.278	609.422	475.952	333.868	255.32	4.81855e-05
Coa4	-1.37844	0.310458	0.000262487		Msrb2	-1.19619	0.317123	0.00431726								Epsti1	318.076	206.665	289.065	874.216	648.671	1223.1	912.796	804.932	656.811	1.75872e-07
Cd52	-1.37719	0.29742	0.000124573		Gm8994	-1.19468	0.447507	0.00759354								Tlr5	36.0252	34.749	23.6661	86.0095	187.858	21.3084	118.988	97.5434	81.7024	0.00743676
Nxn	-1.37488	0.215346	1.95353e-08		Tspan13	-1.19431	0.298467	0.00209857								Gm1968	60.6277	14.0215	22.8209	75.7397	72.253	55.402	173.074	118.955	116.809	0.0100187
Gca	-1.37438	0.35682	0.00209295		0610040J01Rik	-1.19211	0.373293	0.0213316								Ms4a4b	159.038	112.782	126.783	517.341	359.659	605.16	454.318	342.592	224.043	2.89146e-05
Stxbp4	-1.37351	0.269247	1.72462e-05		AK041328	-1.19146	0.466729	0.0106865								Zfp831	195.942	114.001	81.9862	218.233	573.207	392.075	435.18	439.342	402.767	0.00013665
Tmem69	-1.37329	0.386956	0.0053162		LOC105246506	-1.18949	0.366483	0.0189053								Klk8	59.7491	49.3801	45.6418	159.182	151.731	196.038	177.234	187.95	98.9365	1.66382e-06
Ide	-1.37283	0.279626	3.93091e-05		AK036462	-1.18428	0.474104	0.0124917								Echdc1	7.90796	12.8022	2.53566	24.3908	30.5068	29.8318	16.6417	24.5841	19.7873	0.0225876
Armcx3	-1.36987	0.289593	8.42639e-05		Nup210l	-1.18419	0.360078	0.0168684								H2-Aa	1019.25	819.953	1194.29	4811.4	1655.4	4730.48	1782.32	2938.2	3086.82	0.000404439
Prkcq	-1.36962	0.333199	0.000890094		Pcyox1l	-1.1817	0.406498	0.0417357								Gm5860	27.2385	23.166	47.3322	172.019	31.3096	166.206	68.2309	88.027	86.1705	0.0154739
AK150759	-1.36367	0.323434	0.000612147		Xrcc4	-1.18139	0.331842	0.00788625								Tmem238	18.4519	12.1926	27.8922	103.982	48.1686	51.1403	74.0555	30.1354	58.7236	0.00466465
Acyp1	-1.36322	0.255786	6.06541e-06		Stmn1	-1.17887	0.337491	0.00969479								AK036462	143.222	39.626	37.1896	193.842	274.561	340.935	253.786	184.777	127.66	0.0064146
2810002D19Rik	-1.3624	0.28662	7.72047e-05		H2-DMa	-1.17796	0.267277	0.000530188								Cflar	80.837	43.8934	49.0227	187.424	103.563	281.272	207.189	141.16	164.681	0.000192957
S100a8	-1.35929	0.355008	0.00224233		Lamtor2	-1.17634	0.346723	0.0128446								L3hypdh	14.0586	48.7705	21.1305	112.968	25.6899	85.2338	78.2159	112.611	109.149	0.0169105
AK036396	-1.35917	0.47312	0.0330455		Fpr1	-1.17426	0.36493	0.0201815								Spsb4	19.3306	45.7223	21.9757	56.4838	92.3232	149.159	79.8801	106.267	58.0853	0.00274716
AK132535	-1.35912	0.369973	0.00371992		Sdccag8	-1.17357	0.320647	0.0058973								Gm10371	21.9666	18.8986	10.9878	59.0513	52.1827	68.187	29.1229	36.4797	77.8726	0.00323175
Tmsb4x	-1.35877	0.248593	3.17238e-06		Mrpl36	-1.17342	0.268197	0.00058872								Smarcal1	379.582	227.392	477.548	1417.23	705.67	1832.53	1029.29	980.986	781.918	0.000219167
Gm5141	-1.35667	0.367148	0.00349731		Zfp518a	-1.17275	0.318821	0.0056365								Camp	92075.1	22936.1	66512.8	98073.9	181947	233430	308559	176105	131185	0.00382546
Ntpcr	-1.35648	0.32188	0.000616026		St8sia4	-1.17236	0.305609	0.00355056								F2rl2	398.034	284.088	238.352	558.42	737.783	532.711	1525.21	918.336	1448.3	0.000770325
Fgl2	-1.35557	0.288395	9.46627e-05		Clec10a	-1.16763	0.385632	0.0318784								Ccr10	33.3892	48.7705	18.5948	94.9956	84.2951	170.468	82.3763	94.3713	99.5748	0.000507187
Tmco6	-1.35532	0.291998	0.000119817		Pgd	-1.16638	0.350483	0.01534								Cpne3	2326.7	1907.53	1865.4	3192.62	10404.4	4734.74	8602.09	6189.65	4740.02	0.000219167
Gm15987	-1.35473	0.334695	0.00109981		Scrn3	-1.16057	0.301471	0.0034011								Ly75	372.553	423.084	208.769	526.327	2263.93	481.571	1407.89	927.059	628.087	0.0108126
AK082333	-1.35274	0.398065	0.00833873		Zfp870	-1.15911	0.279861	0.00132993								Tfec	7.0293	8.53483	6.76175	12.8372	27.2956	25.5701	29.1229	34.1006	9.5745	0.030445
Siglece	-1.35131	0.349678	0.00201517		AK153212	-1.15899	0.388856	0.0354444								Cd74	106.318	109.124	119.176	446.736	422.278	178.991	223.831	352.108	450.002	4.2475e-05
Nucb2	-1.3499	0.350382	0.00208692		Lamp3	-1.15849	0.303797	0.00380749								Casd1	702.93	783.985	639.83	1577.7	2461.42	2045.61	2672.65	2161.02	2240.43	1.74403e-11
Ms4a6c	-1.34204	0.356729	0.00280408		Rtn4ip1	-1.15671	0.248418	0.000204064								Fam167b	183.641	250.558	141.151	946.104	447.968	409.122	431.02	430.619	891.706	0.000388407
C130046K22Rik	-1.33884	0.389092	0.00734077		BC054124	-1.15005	0.368176	0.0252947								AK040873	12.3013	2.43852	6.76175	23.107	8.02811	25.5701	19.97	26.1702	30.0001	0.0485724
Ccdc28a	-1.33804	0.331321	0.00113421		Armcx3	-1.14982	0.350731	0.0173738								Pilrb2	862.847	327.372	447.966	1314.53	2378.73	1789.91	1985.35	1455.22	1191.71	0.000126684
Il27ra	-1.33566	0.336714	0.00143969		Cks1b	-1.14592	0.332002	0.0108884								Gpr88	144.979	70.7172	64.2366	458.289	406.222	238.655	138.126	286.286	199.15	0.00253105
Prkca	-1.3319	0.279136	7.13633e-05		Rmi2	-1.14582	0.313533	0.00599447								Hacd4	100.168	143.263	88.7479	278.568	443.151	196.038	437.676	383.036	301.916	1.52082e-05
Cntnap1	-1.33032	0.248778	5.52877e-06		Mctp2	-1.14345	0.398925	0.0455754								Sgms2	2802.93	5073.35	2555.1	11092.7	8756.25	6158.14	7433.01	12003.4	18393.9	0.000506131
Senp7	-1.327	0.343702	0.00203543		Slc40a1	-1.1417	0.265069	0.000733726								Crtac1	30.7532	10.3637	7.60697	55.2001	41.7461	46.8786	84.8726	21.412	47.8725	0.0244659
Cd300c	-1.32472	0.362197	0.00391091		Bcl7a	-1.1415	0.264165	0.000704877								Gucy1a3	307.532	545.62	481.774	1494.25	559.559	1410.62	887.834	1667.75	2128.73	0.00116171
Mansc1	-1.32265	0.281217	9.35339e-05		Rnf5	-1.13961	0.225072	3.8018e-05								Aldh3b3	21.0879	7.31557	14.3687	39.7954	58.6052	17.0468	48.2609	66.615	30.6384	0.00862551
Tfb1m	-1.32156	0.262303	2.27629e-05		Txndc11	-1.13555	0.375413	0.0320867								Rida	267.992	362.121	336.397	952.523	730.558	886.431	1277.25	895.338	1153.41	5.43526e-09
Sfi1	-1.3101	0.374229	0.00615222		1700040L02Rik	-1.13469	0.450942	0.0118608								Atp6v0e2	35.1465	32.3104	90.4384	174.586	136.478	204.561	78.2159	182.398	185.107	0.00242582
Nup210l	-1.30779	0.343368	0.00239588		Usp34	-1.13392	0.368844	0.0286216								Hoxb4	285.565	193.863	209.614	690.643	397.391	1108.04	764.685	770.038	458.3	0.000110259
Eef2kmt	-1.30769	0.265157	3.60316e-05		Ifi205	-1.13298	0.288509	0.00267124								Nwd1	30.7532	21.3371	41.4157	46.2141	210.336	115.066	69.8951	61.8568	64.4683	0.0159803
Arhgef37	-1.30553	0.363944	0.00481083		Ddx59	-1.12851	0.379081	0.0357406								A530032D15Rik	43.0545	31.7008	39.7253	105.265	102.76	89.4955	182.226	121.335	93.8301	2.75178e-05
B4galt6	-1.30465	0.247451	7.98406e-06		AK040665	-1.12432	0.445376	0.0115886								Glrx	2729.13	1867.91	2154.46	4223.45	7674.87	7786.11	9927.6	6575.06	4542.78	1.79163e-05
Cd3e	-1.30089	0.373666	0.00649664		Tmco6	-1.12406	0.352684	0.0216293								Zbtb12	39.5398	56.086	44.7966	155.331	86.7035	196.038	127.309	181.605	97.0216	0.000170443
Tfpi	-1.30026	0.260933	2.88975e-05		Hnrnpu	-1.12103	0.303015	0.00537336								AK038969	14.0586	14.0215	5.07131	23.107	40.1405	46.8786	34.9475	22.205	31.915	0.0102676
Thy1	-1.29969	0.365883	0.0052646		2810002D19Rik	-1.12074	0.275862	0.00171557								Serpinb1c	81.7156	47.5512	54.094	65.4699	390.166	127.851	259.61	145.126	112.979	0.0173618
BC049730	-1.29922	0.43457	0.0248555		Rpa3	-1.1195	0.270723	0.00135592								Mad2l1	102.804	118.268	108.188	170.735	428.701	306.842	490.93	302.94	274.469	8.90709e-05
Zfp870	-1.28997	0.257484	2.56605e-05		Gsdmd	-1.11798	0.28132	0.00230119								Fgr	2570.09	1259.5	1412.36	4235	7039.04	5433.65	6635.87	4585.33	3485.76	4.07625e-05
Rasgrp4	-1.28845	0.344447	0.00300298		Cib2	-1.11769	0.385672	0.0426207								Atp1b1	430.545	261.532	491.072	735.574	1393.68	860.861	1643.37	1354.51	1101.71	4.32867e-05
1700066M21Rik	-1.28193	0.236418	3.91962e-06		Tfpi	-1.11744	0.302354	0.00538911								Tbxas1	276.779	184.109	202.007	735.574	394.983	583.851	911.132	573.365	766.599	8.8138e-06
Pilrb2	-1.28032	0.33309	0.00214343		Fam136a	-1.11712	0.286652	0.00295909								Slc2a4rg-ps	396.277	331.639	265.399	1721.47	619.77	1137.87	771.342	813.655	861.705	0.000139874
Hck	-1.27795	0.258829	3.51912e-05		Melk	-1.11679	0.326111	0.0117099								AI504432	288.201	321.275	256.101	567.406	832.515	630.73	1218.17	989.709	924.897	1.85688e-06
Map10	-1.27451	0.360196	0.00547484		Actb	-1.11364	0.319822	0.00997198								Vtn	20.2092	6.09631	21.9757	110.4	35.3237	34.0935	24.1304	45.9961	37.0214	0.0417113
Stxbp6	-1.27158	0.2756	0.000133238		Chordc1	-1.1129	0.247749	0.000381043								Mirt1	208.243	73.1557	141.151	465.992	270.547	600.898	504.243	326.731	339.576	0.000681068
3000002C10Rik	-1.26658	0.331768	0.00233291		6720489N17Rik	-1.1117	0.319751	0.0100936								Rasgrp4	234.603	112.172	99.7358	419.778	504.165	481.571	574.97	355.28	314.044	0.000109836
Tuba8	-1.26608	0.358715	0.00563512		Mettl1	-1.109	0.372166	0.035498								Coa3	650.21	758.381	724.352	2154.09	1843.25	2706.17	2284.07	1901.7	1768.09	4.80054e-12
Spsb4	-1.26494	0.44556	0.0356843		Ppp1r3d	-1.10874	0.323548	0.0116643								Edaradd	29.8745	43.8934	37.1896	98.8467	101.154	93.7572	127.309	69.7872	167.235	0.000176721
AK047187	-1.26466	0.324817	0.00184413		Tdp1	-1.10716	0.362415	0.0298996								Gm13710	28.1172	21.9467	35.4992	164.317	54.5911	68.187	80.7122	61.0638	77.8726	0.00296712
Rtn4ip1	-1.26466	0.258561	4.26245e-05		Map10	-1.10681	0.352604	0.0244562								Smim24	94.0169	57.9149	101.426	229.787	325.138	217.346	293.726	235.532	198.511	2.06308e-06
Mrps15	-1.26209	0.254762	3.28239e-05		Mpp7	-1.10638	0.302128	0.00587593								Phospho1	113.347	151.188	117.485	392.819	123.633	404.861	329.505	452.824	547.023	0.00191525
Tspo2	-1.25739	0.33807	0.00323212		AK144143	-1.10575	0.365309	0.0319551								Pydc3	144.101	76.8135	96.3549	376.131	264.927	375.029	270.427	318.8	260.427	1.57874e-06
Aldh3b2	-1.25541	0.442894	0.0360122		1810037I17Rik	-1.10302	0.332107	0.0156247								Psmb9	1571.93	760.819	1651.56	3172.08	3753.14	5416.61	4857.71	3732.82	2489.37	0.00010132
Batf	-1.25491	0.245548	1.65257e-05		3000002C10Rik	-1.10224	0.331304	0.0153623								Xlr4a	11.4226	9.75409	17.7496	44.9303	21.6759	55.402	28.2909	38.8588	39.5746	0.00626184
Arhgap27os3	-1.25468	0.29137	0.00043389		Fadd	-1.1012	0.252905	0.00062846								Ccdc162	7.0293	12.1926	16.9044	42.3629	16.0562	59.6637	19.97	38.8588	35.1065	0.0293054
Ptprcap	-1.25438	0.270287	0.000119817		Med21	-1.09997	0.331847	0.0159041								AK146139	56.2344	11.583	24.5113	44.9303	85.9007	127.851	128.973	86.4409	67.6598	0.0185114
Fgr	-1.25374	0.299328	0.000672043		Depdc1b	-1.09719	0.386272	0.0482699								Arhgef37	157.281	123.145	83.6766	206.68	488.912	319.627	419.37	463.133	237.448	0.000362225
Alox5	-1.25187	0.324029	0.00201981		Zfp456	-1.09571	0.330007	0.0156247								Ccdc158	17.5733	11.583	5.07131	28.2419	33.718	46.8786	44.1005	15.8607	31.915	0.022397
Gm14322	-1.25072	0.309503	0.00112533		Rasgrp2	-1.09254	0.380251	0.0450193								Hrh2	102.804	71.3268	94.6645	145.061	527.447	221.608	302.047	218.878	156.384	0.0036931
Ifi205	-1.2505	0.298125	0.00066171		Ccpg1os	-1.09059	0.350639	0.0260916								Gstt2	183.641	115.22	167.353	684.225	290.617	524.188	488.433	333.868	402.129	6.59339e-05
Psmb9	-1.24866	0.317358	0.00160974		Tmem71	-1.08999	0.367236	0.0364511								Itgam	103.682	42.6742	60.8557	251.61	127.647	396.337	214.678	100.716	118.724	0.0131471
Slc25a45	-1.24463	0.307056	0.00107857		F2rl3	-1.08762	0.366176	0.0363578								AK169831	2829.29	990.65	1799.47	4191.36	6282.8	6021.77	7432.18	5180.9	3679.16	0.00032073
Hddc3	-1.24378	0.337374	0.00359411		Clec12a	-1.08735	0.357964	0.0311712								Pik3cd	18.4519	10.3637	16.9044	33.3768	62.6192	68.187	32.4513	45.2031	24.8937	0.0091767
9830166K06Rik	-1.2428	0.363192	0.00776479		Zbtb8os	-1.08373	0.373985	0.042624								Ly6i	223.18	104.247	200.317	362.01	537.883	690.394	696.454	394.139	397.661	0.000188091
Vps45	-1.24251	0.231516	5.08974e-06		AI467606	-1.08189	0.313206	0.0108032								Fam26f	36.0252	73.7653	90.4384	302.959	160.562	153.421	218.838	182.398	149.362	0.000504047
Mrpl36	-1.24245	0.253621	4.12442e-05		Serpini1	-1.08117	0.34597	0.0252519								AK194005	223.18	99.9795	196.091	821.583	145.309	554.02	342.819	420.309	735.96	0.0143486
Timmdc1	-1.24035	0.281803	0.000303697		Ppp1r11	-1.08107	0.218325	6.29018e-05								Tifab	19.3306	17.0697	10.1426	29.5256	53.7883	63.9253	44.1005	55.5125	23.6171	0.00848779
Fam213b	-1.24031	0.328952	0.00272458		BC028528	-1.08107	0.333347	0.0190224								Tmem154	930.504	520.015	605.176	1566.14	2852.39	2164.94	2348.14	1704.23	1309.79	3.81603e-05
Cpne3	-1.23784	0.276228	0.000224184		Zfp595	-1.07983	0.322419	0.0144965								Myct1	177.49	357.853	281.458	975.63	413.447	771.366	704.775	823.171	1046.81	0.000174552
Btk	-1.2311	0.242756	1.97894e-05		Nhej1	-1.07933	0.314996	0.0116643								Mrpl33	15.8159	3.65778	8.45218	32.0931	32.1124	29.8318	31.6192	21.412	14.6809	0.0382775
Cd37	-1.23089	0.364147	0.00875965		H2afx	-1.07665	0.309201	0.00997198								AK082333	25.4812	24.9949	22.8209	56.4838	44.9574	98.0189	88.2009	85.6479	50.4257	0.000940415
Gm5069	-1.22665	0.435256	0.037324		Ncbp2	-1.07627	0.228413	0.00016156								Phkb	1107.99	792.52	1146.12	2166.93	3770.8	2603.89	3372.44	3282.38	2377.67	2.36783e-07
Mpnd	-1.22414	0.245124	2.7685e-05		Ak6	-1.07439	0.297996	0.00692329								Cdh15	303.139	408.453	682.936	2580.28	528.249	980.189	493.426	1283.13	2168.31	0.0294825
AK169831	-1.22087	0.339573	0.00470964		Cdca7	-1.07429	0.368668	0.0412309								Cmbl	130.921	48.7705	108.188	424.913	122.83	353.72	148.943	270.425	337.023	0.00926243
Glrx	-1.21764	0.264272	0.000136394		Arhgap27os3	-1.07368	0.320748	0.0145607								Ifitm6	7479.18	2737.85	4705.33	11443.1	17075	15542.4	21365.4	12586.3	7896.41	0.00113796
AK145129	-1.21752	0.427598	0.0350261		3110052M02Rik	-1.07355	0.403173	0.00775028								Sdf2l1	923.475	779.718	806.338	948.672	4692.43	1977.42	3259.27	2079.34	1484.05	0.00625993
Xrcc4	-1.21252	0.284356	0.000508649		Tvp23b	-1.07061	0.278279	0.00342992								6330418K02Rik	92.2596	59.7438	51.5583	350.457	97.9429	234.393	207.189	128.472	151.277	0.00450618
AK080063	-1.21139	0.339254	0.00504501		Taldo1	-1.07005	0.325953	0.017162								Prss57	2085.95	680.958	1179.92	1716.34	6996.49	3733.24	5111.49	2964.37	2128.73	0.0136338
Zbtb8os	-1.21136	0.324699	0.0031063		Bphl	-1.06845	0.283877	0.00444922								43349	262.72	163.381	200.317	605.918	561.165	664.824	693.126	654.255	406.597	3.57782e-07
Cnn2	-1.20875	0.215354	1.50205e-06		Glipr1	-1.06823	0.323137	0.0162365								Tesk2	526.319	306.644	266.244	781.788	1266.03	1103.78	1494.42	936.576	707.875	0.000122909
Cyp27a1	-1.20649	0.326077	0.00345795		Herc6	-1.06707	0.276152	0.00326766								Bst2	1883.85	1400.32	2402.96	6484.09	3465.73	7943.79	5090.69	4408.49	5115.98	3.03817e-05
Rgs18	-1.20526	0.265518	0.000178143		Il27ra	-1.06591	0.337558	0.0234445								Clec1b	20.2092	14.6311	17.7496	25.6745	38.5349	34.0935	73.2234	51.5473	76.596	0.00687493
Mad2l1	-1.20383	0.300203	0.00124443		Anp32a	-1.06488	0.307438	0.0104951								Slc39a8	9.66529	10.3637	10.9878	12.8372	17.6618	34.0935	53.2534	30.1354	28.7235	0.031283
Psip1	-1.20256	0.231104	1.0836e-05		Vamp4	-1.06435	0.309043	0.0111607								AK153770	44.8118	28.6526	63.3914	163.033	65.8305	217.346	128.141	122.921	82.3407	0.00579037
H2-DMa	-1.20226	0.239725	2.51419e-05		Tstd3	-1.0606	0.32535	0.0182439								A930018M24Rik	29.8745	45.1127	24.5113	154.047	28.9012	68.187	55.7496	130.851	127.66	0.02799
Cox17	-1.20068	0.241874	3.14549e-05		Lcp2	-1.06033	0.288604	0.00569786								Cd37	333.013	118.878	140.306	423.629	543.503	626.468	799.633	532.127	438.512	0.000894382
Bin2	-1.20003	0.273162	0.000312632		Tkfc	-1.05966	0.357349	0.0366129								Card11	48.3264	49.3801	30.4279	92.4281	215.956	200.299	64.9026	84.8549	68.9364	0.0153735
Erich5	-1.19778	0.44292	0.0477816		Hmga2-ps1	-1.05948	0.338538	0.0250129								Pck2	225.816	227.392	277.232	1118.12	240.04	1142.13	428.523	554.332	659.364	0.00923592
I830077J02Rik	-1.1975	0.304886	0.001647		Hdac2	-1.05816	0.28816	0.00572534								Tmsb4x	90395.1	59610.3	89397.1	213576	181742	297197	278800	211216	174933	7.03896e-07
Lamp3	-1.19706	0.311317	0.00213524		Irak4	-1.05767	0.285577	0.00530228								Cd2	22.8452	19.5082	16.9044	56.4838	44.9574	42.6169	57.4138	71.3732	62.5534	0.000136699
Pi16	-1.18882	0.375091	0.0155505		Tmub1	-1.05446	0.328668	0.020721								Pecam1	23.7239	18.8986	17.7496	17.9721	82.6895	89.4955	59.9101	47.5822	44.0427	0.0183948
Tmem154	-1.18859	0.277176	0.00046392		Nlrp1a	-1.05187	0.345899	0.0309672								Btnl9	101.925	55.4764	34.654	209.247	203.914	59.6637	176.402	217.292	219.575	0.00594497
Smim11	-1.18648	0.249792	7.83939e-05		Smim14	-1.05159	0.306902	0.0116643								Clec10a	33.3892	20.1178	18.5948	86.0095	53.7883	93.7572	60.7421	59.4777	53.6172	0.000783999
Mfsd6	-1.18487	0.226321	9.38116e-06		Serpinb9	-1.04868	0.246629	0.000883033								C1galt1c1	112.469	134.728	72.6888	154.047	211.942	485.833	520.053	243.462	191.49	0.00859164
Guca1a	-1.183	0.295365	0.00126442		Arf6	-1.047	0.27052	0.00320916								Nadk	26.3599	15.8504	20.2852	17.9721	89.9148	51.1403	94.0255	59.4777	40.2129	0.0246055
Dhx58	-1.18159	0.327536	0.0045518		AK153639	-1.04375	0.425942	0.0142678								9430037G07Rik	180.126	119.488	96.3549	172.019	733.769	196.038	439.34	379.071	311.491	0.00984637
Tspyl4	-1.18069	0.261721	0.0002		Selplg	-1.04347	0.34625	0.0329505								Pnp2	1064.94	836.413	964.394	2254.22	3583.75	3260.19	3078.71	2142.78	1812.77	2.96478e-06
Zfp882	-1.18043	0.296906	0.00139391		Gm14005	-1.04331	0.336929	0.0270884								AK216726	80.837	73.1557	73.534	287.554	83.4923	153.421	191.379	260.116	304.469	0.00267949
Rwdd2b	-1.17836	0.239424	3.74176e-05		Ppid	-1.04315	0.244436	0.00083307								Ldoc1l	85.2303	161.552	65.927	238.773	284.195	234.393	373.606	350.522	277.661	0.000171923
Sele	-1.17815	0.349912	0.00906757		Tyw1	-1.04161	0.271173	0.00349005								Hcar2	95.7742	28.043	23.6661	110.4	141.295	93.7572	177.234	193.501	111.703	0.0123396
Tspyl3	-1.1781	0.259975	0.000184175		Rab11fip4	-1.04104	0.282955	0.0056267								Elane	28365	10613.7	16055.8	20163.4	106521	35977.2	74047.2	42882.6	28941.8	0.0267984
Ccdc191	-1.17794	0.289997	0.00104557		Bet1	-1.04059	0.23965	0.000654109								Cldnd2	50.0838	12.1926	22.8209	51.349	122.027	51.1403	104.011	84.0618	64.4683	0.0157136
Smim14	-1.17772	0.195286	1.55964e-07		Gm7694	-1.03873	0.310647	0.0147103								Rsph9	48.3264	52.4282	53.2488	173.303	31.3096	225.87	168.913	120.541	142.979	0.0201122
Rpp25l	-1.17524	0.310667	0.00260604		0610011F06Rik	-1.0387	0.320752	0.0192656								AK077348	12.3013	6.09631	6.76175	15.4047	24.0843	8.52338	31.6192	32.5145	28.7235	0.0224946
Mogat2	-1.17509	0.402879	0.0296712		Sec61b	-1.03824	0.310916	0.014897								Spn	92.2596	46.3319	44.7966	125.805	267.336	72.4487	248.793	172.089	139.788	0.0307173
Apol10a	-1.17496	0.435189	0.0482181		Polr2h	-1.03619	0.271795	0.00381673								Hal	67.657	78.6424	48.1774	86.0095	267.336	178.991	247.129	208.568	100.213	0.00460078
Vamp5	-1.17466	0.344844	0.00811625		Kif19a	-1.03546	0.36594	0.049576								Gm10863	5.27198	9.75409	10.9878	23.107	19.2675	34.0935	21.6342	20.6189	26.8086	0.0161069
Zfp456	-1.17387	0.333666	0.00584025		Ttc30a1	-1.03539	0.365824	0.0495247								Bin2	2508.58	1440.56	1435.18	3661.18	7451.69	4172.19	6379.59	4428.31	4005.33	0.000107313
Msrb2	-1.17283	0.290842	0.00115387		DQ719901	-1.03478	0.230527	0.000385884								Cebpe	2934.73	958.34	1376.86	2579	7924.54	4943.56	7110.16	3803.4	3081.71	0.00989803
Lyrm7	-1.17182	0.397136	0.0273043		Dhx58	-1.03434	0.315875	0.0175802								Irg1	39.5398	28.6526	43.1061	82.1583	180.632	25.5701	181.394	85.6479	66.3832	0.0277845
Tstd3	-1.1715	0.272967	0.000458938		Pfn1	-1.03262	0.255336	0.00182235								Jakmip1	64.1424	32.9201	36.3444	124.521	74.6614	93.7572	178.898	129.265	143.618	0.000939859
AK076954	-1.17108	0.39584	0.0268375		Aldh3b1	-1.02689	0.323951	0.0226259								Senp7	108.076	135.948	61.7009	184.856	528.249	144.897	261.274	278.356	308.299	0.00516689
Tesk2	-1.16883	0.299693	0.00180737		Prdx5	-1.02286	0.336378	0.0309672								Nme3	108.954	86.5676	79.4505	337.619	206.322	277.01	213.014	200.638	298.086	3.98509e-06
Tkfc	-1.16817	0.333104	0.00604381		Themis2	-1.02284	0.35545	0.0445837								Apol11a	43.0545	43.2838	84.5218	179.721	330.758	106.542	126.477	107.06	101.49	0.0117883
Herc6	-1.16738	0.262942	0.000262487		M31	-1.0226	0.302072	0.0130882								Slc25a45	79.0796	62.792	50.7131	134.791	297.04	161.944	161.424	164.952	150.639	0.00019703
Nlrp1a	-1.16664	0.315286	0.00345744		Dynll1	-1.02176	0.291388	0.00931821								Gm15408	13.1799	12.1926	12.6783	68.0374	12.0422	17.0468	39.108	28.5493	46.5959	0.0462468
Ndufab1	-1.16463	0.39855	0.0292936		Stxbp4	-1.02022	0.337843	0.0323984								Akap5	37.7825	29.2623	26.2018	47.4978	134.069	34.0935	62.4063	85.6479	152.554	0.0167421
Pnp2	-1.1625	0.226396	1.50397e-05		Alg6	-1.01257	0.317104	0.0213373								Pex6	1206.4	837.633	889.17	3971.84	1624.89	3443.45	2750.04	2139.61	2295.33	9.88556e-05
Pnp	-1.16235	0.218721	6.57593e-06		Zfp882	-1.01117	0.295486	0.011803								Coa4	96.6529	103.028	60.0105	264.447	236.829	285.533	240.472	210.155	198.511	1.18658e-06
Lamtor2	-1.16176	0.255062	0.000167549		Mcee	-1.00969	0.269741	0.00472299								Smco3	20.2092	10.3637	16.0591	39.7954	36.1265	34.0935	41.6042	48.3752	57.447	0.00157174
Apol11a	-1.1585	0.390171	0.0261171		Fam64a	-1.00962	0.32646	0.0273768								Oas1c	123.891	56.086	70.9983	215.666	199.9	306.842	184.723	277.563	200.426	0.000143449
2810408I11Rik	-1.15798	0.268831	0.000431818		Ttc7	-1.00873	0.275491	0.00587593								9830166K06Rik	153.766	59.7438	132.699	205.396	428.701	161.944	495.922	331.489	286.597	0.00551498
Zfp418	-1.1537	0.357523	0.0133635		AI662270	-1.00551	0.333718	0.0329895								Cited4	72.929	112.172	138.616	256.745	238.435	315.365	314.528	283.114	377.235	6.30344e-06
M31	-1.15122	0.227317	2.02909e-05		Smim11	-1.00433	0.313582	0.0209812								Tnfsf10	313.683	156.675	273.006	736.857	609.333	600.898	583.291	810.483	758.301	2.90284e-06
Itgam	-1.15016	0.421821	0.0454859		Mpeg1	-1.00349	0.278305	0.00692279								Ms4a6c	1652.76	1492.38	1338.83	3386.46	4212.35	5152.38	5603.26	4059.55	2241.71	4.08329e-05
Tdp1	-1.14965	0.347479	0.010708		Mrpl14	-0.995875	0.252115	0.0024718								Nxn	782.888	927.248	897.622	2365.9	2518.42	2753.05	2494.59	2163.4	2036.82	3.21136e-14
Ly6i	-1.14837	0.313611	0.00385445		Nlk	-0.995117	0.268375	0.00524094								Serpinb1b	223.18	93.8831	129.318	204.112	809.233	200.299	637.376	337.833	260.427	0.0277357
Gsdmd	-1.14751	0.257409	0.000244906		Mien1	-0.994315	0.255788	0.00306214								Pnp	3562.98	2903.06	3270.15	6603.48	12351.2	9925.48	10064.1	8050.9	6426.41	2.12999e-06
Fadd	-1.14675	0.22562	1.87469e-05		0610007P14Rik	-0.992689	0.277663	0.00752344								AK150759	126.527	73.1557	136.925	342.754	280.984	294.057	406.889	291.837	229.15	2.37078e-05
Serpinb1a	-1.14581	0.335045	0.00780793		Naprt	-0.990247	0.265838	0.00503455								Prtn3	7270.06	3063.39	4472.9	4259.4	27437.7	8796.13	21936.2	11528.4	7150.24	0.042468
Serpinb9	-1.14227	0.239295	7.08033e-05		Slc24a5	-0.989143	0.329826	0.0340398								Lyrm7	21.0879	25.6045	34.654	68.0374	61.0136	144.897	52.4213	48.3752	70.8513	0.00706615
Bcl7a	-1.13999	0.248567	0.000147655		Eef1akmt1	-0.988536	0.255771	0.00326122								Acyp1	119.498	97.5409	120.021	288.838	315.505	255.701	426.859	275.977	283.405	1.96705e-07
Nipal3	-1.13886	0.310174	0.00374192		Orai1	-0.987585	0.295109	0.0145943								Ncf4	963.893	521.234	665.187	1172.04	4041.35	1402.1	2388.91	1636.03	1110.64	0.0091655
Ppp1r11	-1.13853	0.218292	1.018e-05		Plin3	-0.985354	0.25819	0.00377786								Kptn	244.268	206.665	262.863	817.732	498.545	792.674	666.499	551.953	566.811	2.16855e-07
Camp	-1.13784	0.393843	0.0318623		Hcls1	-0.983461	0.338898	0.0422201								Il2ra	86.9876	45.1127	57.4748	172.019	97.1401	119.327	218.838	220.464	206.171	0.001108
Fpr1	-1.13772	0.362322	0.0169485		Timmdc1	-0.980808	0.311707	0.0239954								AK040665	24.6026	14.6311	17.7496	43.6466	36.1265	93.7572	54.9176	34.1006	47.8725	0.00873513
Fn3k	-1.13739	0.302929	0.00286988		Blmh	-0.979199	0.235398	0.00124471								Ptprc	33.3892	58.5246	43.9514	53.9164	207.125	144.897	102.346	111.818	119.362	0.00625993
Cnpy2	-1.13573	0.259046	0.000323808		Khdrbs1	-0.974155	0.288702	0.0134306								Pola1	236.36	290.794	332.171	430.047	1619.27	481.571	837.077	690.734	615.96	0.00587443
Fcnb	-1.13374	0.373778	0.0223588		Hdac8	-0.972616	0.324137	0.033948								Nucb2	43.9331	57.3053	68.4627	189.991	111.591	191.776	180.562	143.54	104.681	0.000177054
Crip1	-1.13317	0.244835	0.000125669		Mpnd	-0.972595	0.337847	0.0444936								AK080063	138.829	73.1557	81.141	202.828	236.829	272.748	408.553	289.458	181.916	0.000555944
Kiz	-1.13113	0.258761	0.000340344		Bid	-0.972451	0.304003	0.0211302								Tfb1m	107.197	110.343	131.009	246.475	375.715	285.533	378.598	304.526	302.554	4.63593e-08
Dynll1	-1.12577	0.270224	0.000727688		Tmem50b	-0.972403	0.336451	0.0433556								Ikzf3	14.9373	15.8504	6.76175	42.3629	36.1265	8.52338	27.4588	42.0309	47.2342	0.0204437
Nhej1	-1.12058	0.273858	0.000949361		Slc39a10	-0.970773	0.332636	0.040783								C1rl	530.712	385.896	305.969	792.058	1441.04	1265.72	1525.21	931.024	674.683	0.000376555
Faap20	-1.11999	0.258824	0.00040053		Dck	-0.969483	0.336847	0.0445435								Pycard	1642.22	996.137	1321.08	2806.22	4285.4	4287.26	4629.72	3247.48	2214.9	5.5746e-05
Tspan13	-1.11847	0.261308	0.000478028		Pisd-ps2	-0.968677	0.30646	0.0232661								Ntpcr	56.2344	71.9364	76.0697	213.098	142.097	234.393	206.357	180.812	130.213	0.00243299
Dio2	-1.11812	0.385736	0.0311159		Gm13157	-0.965016	0.358699	0.00713829								Rpia	1970.84	1244.87	1613.52	2815.21	5534.58	4773.09	5753.86	4213.4	3055.54	6.59339e-05
Zfp953	-1.11791	0.298534	0.00296159		Uchl3	-0.959793	0.336791	0.0473683								Ccdc91	263.599	280.43	306.814	907.593	569.995	877.908	740.555	765.28	737.875	2.06311e-09
Cmpk2	-1.11682	0.283514	0.00158212		H2-T23	-0.95599	0.258756	0.00540829								Gal	25.4812	17.6793	21.9757	55.2001	30.5068	59.6637	41.6042	79.3036	84.8939	0.00739997
Ppid	-1.11662	0.25131	0.000260066		Suox	-0.955026	0.287643	0.0156247								Sele	85.2303	71.3268	52.4035	107.833	327.547	157.683	167.249	145.919	218.299	0.0024189
Plac8	-1.11319	0.304859	0.0039822		Pex11g	-0.953744	0.316884	0.0331914								4921507P07Rik	35.1465	19.5082	49.8679	51.349	150.928	102.281	132.301	80.8897	44.681	0.0231569
Fam136a	-1.11166	0.270825	0.00090778		Ggct	-0.953733	0.332327	0.0452828								I830077J02Rik	376.068	220.077	180.877	514.773	905.57	617.945	902.811	653.462	585.96	0.000145077
Bphl	-1.11165	0.260009	0.000485876		Pagr1a	-0.948859	0.236684	0.00204404								Ngp	134030	37344.2	83680.8	129140	349192	213506	327276	201614	149904	0.0108649
Ifitm6	-1.10957	0.341603	0.0126114		B2m	-0.948806	0.215764	0.000548785								Blnk	50.9624	49.9897	22.8209	118.103	118.816	72.4487	128.973	118.162	107.234	0.000295118
Rnf5	-1.10834	0.211828	9.44441e-06		Gm20939	-0.94817	0.372866	0.0109928								Btk	1955.9	1274.74	1683.67	3531.52	4873.86	4819.97	5431.01	4191.2	3500.44	2.39002e-07
Bmx	-1.10762	0.361328	0.020657		Ttll1	-0.945957	0.31787	0.0358143								Klri2	40.4185	31.7008	35.4992	79.5909	161.365	149.159	72.3913	56.3056	57.447	0.0118152
Cks1brt	-1.10385	0.318127	0.00673661		Rassf4	-0.945025	0.275447	0.0115589								AK041328	48.3264	16.46	24.5113	96.2793	50.5771	102.281	112.331	51.5473	65.1066	0.0136825
Ccdc149	-1.10097	0.269458	0.000969057		2210016F16Rik	-0.944037	0.262351	0.00707902								G6pd2	179.247	170.087	129.318	251.61	1067.74	225.87	455.15	315.628	245.746	0.0304773
Pycard	-1.09983	0.269674	0.000994094		AK017645	-0.943964	0.303138	0.025896								Il27ra	124.77	68.2787	115.795	299.108	305.871	370.767	194.708	178.433	303.193	0.000355172
Rpia	-1.09865	0.267278	0.000890094		Psmb8	-0.942582	0.308471	0.0298503								Rab44	9481.65	2506.19	5892.86	14432.9	20397.8	18146.3	19920.1	12870.2	9858.55	0.00467074
BC054124	-1.09643	0.28774	0.00238162		Tmem30a	-0.942188	0.228636	0.00142943								Rgs18	1197.62	947.366	1037.93	1643.17	2824.29	2544.23	4453.31	2709.8	2835.33	7.91341e-05
Eef1akmt1	-1.09634	0.253978	0.00041585		1500011K16Rik	-0.941397	0.266877	0.00869762								Trim5	62.3851	40.2356	63.3914	96.2793	132.464	217.346	193.876	160.193	86.8088	0.00222862
Cxadr	-1.09416	0.320349	0.0079076		Adprh	-0.93998	0.285378	0.0166972								Stxbp6	131.799	165.82	177.496	459.573	358.856	554.02	494.258	328.317	341.491	2.88796e-06
Slc40a1	-1.09235	0.218644	2.75181e-05		Dusp23	-0.939495	0.290207	0.0193169								Rem1	19.3306	76.2039	23.6661	120.67	57.8024	170.468	99.018	121.335	67.0215	0.0379778
Ncbp2	-1.09088	0.216883	2.36273e-05		Kiz	-0.938114	0.275584	0.0124459								Akr1c14	46.5691	29.2623	37.1896	73.1723	54.5911	221.608	44.1005	97.5434	111.703	0.0348151
Itgax	-1.0882	0.297639	0.00392812		Cnpy2	-0.937574	0.289112	0.0190224								Prkra	341.8	546.839	469.941	1486.55	981.035	1410.62	1224	972.262	1168.09	7.1078e-07
Naprt	-1.08729	0.262363	0.000787967		Polr3b	-0.935609	0.229536	0.0016382								Plxnc1	1197.62	828.488	1028.63	1521.21	4820.88	2113.8	3413.21	2328.35	2078.94	0.00191525
Wdr8	-1.08687	0.357154	0.0218284		Spcs2	-0.931921	0.27458	0.0127986								Bco2	36.9038	21.3371	18.5948	82.1583	61.8164	29.8318	73.2234	87.234	74.6811	0.00222862
B3gat3	-1.08497	0.228574	7.91862e-05		Pts	-0.928918	0.292429	0.0222731								Vstm4	455.147	480.389	477.548	2096.32	441.546	1163.44	499.251	1368.78	1941.71	0.0248392
6720489N17Rik	-1.08438	0.324585	0.00976399		4930581F22Rik	-0.927334	0.306684	0.032155								Ppm1e	307.532	319.447	319.493	931.983	434.321	622.207	618.239	1037.29	1383.84	0.00157174
Cdk2ap2	-1.0835	0.243218	0.000248099		Rrm2b	-0.924226	0.24939	0.00526831								Hist2h2bb	21.9666	15.8504	34.654	43.6466	36.9293	119.327	79.8801	58.6847	44.681	0.0235756
Hmces	-1.08062	0.30339	0.00514456		Plekhm3	-0.921726	0.243317	0.00409879								0610040J01Rik	107.197	97.5409	81.141	152.763	372.504	285.533	296.222	237.911	165.958	0.000668233
Depdc7	-1.07829	0.349501	0.0195747		Exosc3	-0.918271	0.263612	0.00995233								Batf	240.754	211.542	201.162	568.69	622.178	507.141	798.801	515.473	434.682	9.75672e-07
Mien1	-1.07778	0.218748	3.65599e-05		Nfyb	-0.917392	0.306217	0.0342748								Cxadr	101.925	82.9098	52.4035	168.168	223.181	238.655	287.069	153.056	178.724	0.000280981
Zfp773	-1.07322	0.337914	0.0152601		Comtd1	-0.917146	0.291793	0.0242599								Wfdc21	10245.2	2828.69	7652.61	11939.9	22139.1	21180.6	25937.7	15908.3	11922.8	0.00773007
AK158810	-1.07212	0.358392	0.0247845		Trappc2l	-0.916114	0.270759	0.0131401								Gm8013	8.78663	9.14446	9.2974	14.121	28.0984	17.0468	34.9475	31.7214	17.2341	0.0287528
BC064078	-1.07169	0.343669	0.0179672		Acsl5	-0.913638	0.305969	0.0350477								Tmem169	11.4226	13.4119	5.07131	37.228	18.4646	8.52338	29.955	30.9284	31.915	0.0362743
Ly75	-1.07025	0.323751	0.0107905		2610002M06Rik	-0.912472	0.318111	0.045358								AK145129	38.6612	24.9949	27.047	111.684	105.971	98.0189	50.7571	45.9961	61.2768	0.00857733
Gm5431	-1.07004	0.335813	0.0148556		Ubash3b	-0.908087	0.31084	0.0404858								Lrr1	47.4478	37.1875	47.3322	53.9164	179.83	110.804	185.555	79.3036	79.7875	0.0141609
Dars2	-1.06647	0.250755	0.000531846		Parp1	-0.907946	0.292295	0.0263693								Ifit3	205.607	240.195	513.893	1368.45	690.417	839.553	688.966	797.794	624.896	0.00262479
Tyw1	-1.06347	0.254325	0.000688497		Myl12b	-0.907312	0.289189	0.024535								Chid1	60.6277	106.685	48.1774	195.126	213.548	106.542	188.051	193.501	227.873	0.000665103
Hdac2	-1.06347	0.228585	0.000115064		Hspa4	-0.903119	0.221688	0.00164613								Gm14023	12.3013	13.4119	16.0591	50.0652	13.6478	46.8786	33.2834	44.41	29.3618	0.0336264
Plekhm3	-1.06097	0.228815	0.000121815		Sord	-0.901527	0.211704	0.000860215								Slfn9	109.833	162.162	103.117	155.331	702.459	200.299	311.199	353.694	230.426	0.020314
S100a13	-1.06024	0.265828	0.00133483		Creld2	-0.898256	0.267551	0.0142119								Alox12	46.5691	28.6526	23.6661	86.0095	77.8726	42.6169	126.477	53.9265	127.66	0.0103479
Armc6	-1.05829	0.310454	0.00806667		Marcksl1	-0.897471	0.248769	0.00690439								Tox	25.4812	20.7274	19.44	78.3072	52.1827	110.804	24.1304	38.0657	37.6597	0.0441075
Rab44	-1.05473	0.377363	0.03931		Mrps25	-0.897008	0.262291	0.0118643								AK042725	61.5064	98.1506	109.878	342.754	67.4361	166.206	280.412	231.567	312.129	0.0217039
Clec4a1	-1.05309	0.280618	0.00288701		AK045371	-0.895725	0.327952	0.00630912								Gm19299	80.837	91.4446	160.591	391.536	100.351	221.608	168.913	382.243	464.683	0.0286127
Trim5	-1.05267	0.370164	0.0353227		Pdia6	-0.895703	0.295077	0.0312748								G6pdx	4333.56	2949.39	3139.14	6083.57	17039.7	6831.49	11147.4	7103.22	5805.98	0.00411965
Mrps25	-1.05246	0.227062	0.00012262		Faap20	-0.895651	0.311101	0.0444936								Cd3e	85.2303	53.6475	69.3079	259.312	186.252	255.701	115.66	149.884	111.064	0.00297106
BC028528	-1.05121	0.378389	0.0406897		Cnpy4	-0.887302	0.22292	0.00225777								Cmpk2	1060.55	557.203	846.064	1464.73	2915.81	1858.1	2734.23	2031.76	1735.54	0.000222097
Pola1	-1.04699	0.276032	0.00252794		Zc3h12d	-0.886977	0.301087	0.0380963								Drc7	41.2971	16.46	27.047	86.0095	51.3799	63.9253	100.682	69.7872	66.3832	0.0039213
AK158015	-1.04483	0.265105	0.00157313		Dscr3	-0.884986	0.255786	0.0106016								Mlph	57.9917	36.5778	49.0227	150.196	58.6052	144.897	79.048	149.884	158.298	0.00625993
Hibch	-1.04382	0.267177	0.0017723		Fkbp4	-0.882725	0.296759	0.035927								Lamp3	73.8077	119.488	102.271	254.177	272.956	306.842	271.259	243.462	175.533	1.76498e-05
Chordc1	-1.04017	0.235405	0.000284902		Dnaaf3	-0.879359	0.285674	0.0283921								Ptpn6	47.4478	31.0912	44.7966	73.1723	70.6473	242.916	116.492	57.8916	74.6811	0.0348219
Ak6	-1.039	0.243652	0.000508649		Oma1	-0.87479	0.254931	0.011557								Naip5	28.9959	15.2408	21.9757	51.349	40.9433	80.9721	72.3913	61.0638	34.4682	0.009183
2210016F16Rik	-1.03809	0.229417	0.000189542		Cetn3	-0.874008	0.223917	0.00290407								Sdccag8	219.666	162.771	234.971	639.294	354.039	728.749	490.098	522.611	446.172	4.71462e-05
Cyp4f18	-1.0371	0.326812	0.0153846		Gmpr	-0.871715	0.245126	0.00796838								Prkcq	210.879	120.097	295.826	569.973	297.843	711.702	587.451	445.686	610.853	0.00208774
Actb	-1.03514	0.232189	0.000244906		Tsen2	-0.871663	0.275133	0.0227262								Col6a4	12.3013	18.2889	8.45218	48.7815	22.4787	21.3084	26.6267	25.3772	56.1704	0.0403273
Polr2h	-1.0286	0.23948	0.000452573		Poll	-0.870273	0.257669	0.013326								Igsf6	5381.81	2595.2	2893.18	5349.28	18182.1	7415.34	11339.6	8046.14	5493.21	0.0140813
Polr3b	-1.02552	0.237494	0.000414228		Taf13	-0.8702	0.287681	0.0320867								Ptprcap	630.88	396.87	417.538	897.323	1226.69	1108.04	1697.45	1235.55	1243.41	1.51399e-05
Tmub1	-1.01985	0.257215	0.00144769		Mob3b	-0.867958	0.276655	0.024535								Dapk2	1231.89	839.462	1381.93	5063.01	905.57	2378.02	1754.87	3287.93	4310.44	0.0283715
Tsen2	-1.01869	0.270366	0.00274702		Snapc5	-0.866762	0.22772	0.00388938								Cks1brt	68.5357	76.2039	92.974	130.94	160.562	230.131	322.017	216.499	157.022	0.00108172
DQ719901	-1.01777	0.213632	7.36076e-05		Rufy1	-0.865243	0.240551	0.00711								Mrps15	595.733	563.299	789.434	1733.03	1061.32	2407.85	1926.27	1565.45	1267.03	0.000127733
Themis2	-1.01252	0.283858	0.0050966		Sppl2a	-0.859147	0.269109	0.0213657								Zfp953	185.398	129.851	117.485	245.191	411.039	379.29	499.251	383.036	292.342	0.000119099
B2m	-1.01233	0.212334	7.24719e-05		Rfc2	-0.858132	0.256474	0.0146134								C130046K22Rik	31.6319	43.2838	28.7374	55.2001	97.9429	51.1403	111.499	99.9225	113.617	0.00225317
C1rl	-1.01149	0.277198	0.00400904		Lypla1	-0.85592	0.288555	0.0365533								Gm16062	21.0879	24.9949	17.7496	14.121	50.5771	85.2338	64.9026	65.029	45.9576	0.0418122
Comtd1	-1.01087	0.278438	0.00422554		Rsu1	-0.853328	0.236593	0.00691842								Lcn2	43084.3	13302.1	28183.8	42861	124268	57899.3	100058	58511.8	47967	0.0178241
Dok2	-1.00737	0.351568	0.0336297		Nsmce1	-0.851477	0.286858	0.0364511								Hira	40.4185	29.2623	37.1896	52.6327	85.0979	98.0189	117.324	113.404	78.5109	0.00118517
Rgs7bp	-1.00435	0.363612	0.0422754		Thap1	-0.851012	0.23374	0.00626001								BC054124	155.523	154.846	92.974	263.163	266.533	571.066	372.774	277.563	304.469	0.000925155
Hdac8	-1.00195	0.2339	0.00047226		Pdcd2	-0.848886	0.210597	0.00189339								AB349717	267.992	352.367	458.108	1263.18	528.249	639.253	722.249	828.723	1514.05	0.00412697
Plxnc1	-0.997797	0.257478	0.00195703		Tuba1b	-0.848571	0.271382	0.0251741								Gsdmd	2168.54	1458.24	1619.44	4535.4	4678.78	5668.05	5008.31	3614.66	3150.65	6.6485e-06
Apitd1	-0.996723	0.261789	0.0024038		AK158015	-0.845487	0.275246	0.0287796								Mfsd6	331.256	335.297	341.468	671.388	604.516	1171.96	1119.99	844.583	705.96	4.242e-05
Bet1	-0.995205	0.241827	0.000875504		Thbd	-0.840166	0.249775	0.0139418								Bcl11a	166.946	176.793	120.866	161.749	451.982	451.739	584.955	402.069	298.725	0.00505984
0610011F06Rik	-0.993148	0.276701	0.00478396		2700029M09Rik	-0.832604	0.336984	0.013483								Cdk2ap2	2380.3	1508.84	1996.41	3861.44	5650.18	5753.28	6278.91	4412.45	3825.33	1.23311e-05
Blmh	-0.993029	0.220307	0.000202666		AK153575	-0.830804	0.276461	0.0335847								Ide	1173.01	1648.44	1692.13	2690.69	2976.02	3179.22	5120.65	4753.46	4113.21	6.35025e-05
0610040J01Rik	-0.992445	0.30387	0.0120474		Jmjd8	-0.830153	0.203293	0.00159686								Dok2	1334.69	664.498	907.764	2887.09	3526.75	3507.37	1878.85	1182.42	1717.03	0.00773007
Mcee	-0.992424	0.251304	0.00153224		Taf12	-0.827679	0.23056	0.00725394								Gm5141	63.2637	85.3483	51.5583	124.521	142.9	153.421	193.876	257.737	138.511	0.000843411
Mrpl14	-0.991812	0.214499	0.000127693		Cd9	-0.825325	0.24642	0.0144965								Il27	40.4185	22.5563	18.5948	69.3211	114.802	80.9721	68.2309	36.4797	42.1278	0.0267925
Trappc2l	-0.991741	0.23695	0.00067997		Tmem94	-0.823217	0.287067	0.0454359								Aldh3b2	85.2303	21.3371	43.1061	139.926	120.422	132.112	130.637	143.54	87.4471	0.0102641
Tmem94	-0.990757	0.26997	0.00376284		Immp1l	-0.822258	0.26797	0.028993								Pcyox1l	361.13	274.334	155.52	413.359	1021.18	596.637	850.39	638.394	460.853	0.004378
Mob3b	-0.989218	0.248303	0.0013552		Snrnp27	-0.816452	0.284624	0.045358								Lamtor2	873.391	640.112	904.384	2069.36	1360.76	2953.35	2582.79	1724.06	1473.84	0.000320527
Pomp	-0.98862	0.306384	0.0133645		Prps1l3	-0.811025	0.25195	0.0201422								2810417H13Rik	2397.87	2085.55	2859.37	3554.63	7726.25	5527.41	10011.6	5870.85	4240.87	0.00162186
St8sia4	-0.988228	0.271497	0.0041147		3110056K07Rik	-0.810976	0.291137	0.00534372								Fadd	378.704	377.361	301.743	777.937	1130.36	1078.21	840.405	765.28	725.109	9.11147e-07
Zfp595	-0.985042	0.324222	0.0220858		Lyrm2	-0.808727	0.252377	0.0208942								Pglyrp1	11492.9	2924.4	6652.71	9969.4	23019	19812.6	26435.3	15058.2	11459.4	0.0212315
AK049668	-0.984928	0.255769	0.0020987		Atxn10	-0.808237	0.254042	0.0219486								BC026585	60.6277	73.1557	82.8314	216.949	150.126	149.159	173.074	168.124	229.788	1.33576e-05
Hrh2	-0.984123	0.311604	0.0160377		Mrps16	-0.804769	0.247713	0.0188169								Tmc3	33.3892	28.6526	32.1183	163.033	45.7602	68.187	73.2234	57.8916	63.83	0.0208942
4931414P19Rik	-0.983694	0.270853	0.00421325		Syncrip	-0.803816	0.276454	0.0417182								1700047M11Rik	20.2092	12.1926	14.3687	24.3908	43.3518	51.1403	60.7421	22.205	32.5533	0.0316048
Gm7694	-0.98083	0.280327	0.00618858		Met	-0.80064	0.281542	0.0479162								Rwdd2b	254.812	275.553	202.852	564.838	523.432	831.029	703.111	520.232	528.513	3.20967e-06
AK144143	-0.979754	0.362103	0.0476271		Zcchc17	-0.800615	0.20706	0.00324495								Klhl33	33.3892	56.086	61.7009	119.386	48.9714	68.187	121.484	220.464	178.086	0.0344609
Nprl2	-0.978891	0.307871	0.0151357		Serp1	-0.79967	0.271427	0.0380929								Dhx58	392.762	231.05	435.287	1082.18	948.119	1010.02	956.065	725.628	575.109	0.000217394
Mpeg1	-0.976671	0.242435	0.001165		Zbed4	-0.799375	0.269414	0.0365								H2-DMa	898.872	680.348	977.918	2107.87	1962.07	2736	2356.46	1820.81	1792.35	4.19055e-07
Caap1	-0.973997	0.29899	0.0122674		Gm15421	-0.799284	0.303606	0.00847246								Agps	3573.52	2854.29	3291.28	4795.99	12968.6	6801.66	10418.5	7743.2	5815.55	0.00124663
Rmi2	-0.9707	0.270452	0.00478396		Tada1	-0.798739	0.249541	0.0211018								Clu	1274.06	1282.66	1806.23	3762.59	3088.41	2655.03	2820.77	2999.26	6428.96	0.00109215
Hnrnpu	-0.969792	0.240349	0.00114917		Ptges3	-0.796103	0.260211	0.0296799								Cytip	1910.21	1139.4	981.298	2396.71	3087.61	4815.71	4696.28	3100.77	1980.01	0.00315121
Anp32a	-0.968926	0.240677	0.00117515		Pbdc1	-0.794274	0.264766	0.0339602								Lig4	94.0169	133.509	77.7601	213.098	85.9007	400.599	250.457	296.595	271.916	0.0172411
Nudt15	-0.966149	0.336642	0.0332454		Gmcl1	-0.793201	0.249014	0.0217277								AK012238	18.4519	18.2889	12.6783	52.6327	44.9574	8.52338	39.94	42.0309	57.447	0.0168328
Rfc2	-0.96598	0.262499	0.00365229		Tma7	-0.790882	0.225589	0.00932289								Msrb2	320.712	162.162	251.875	569.973	757.853	558.281	707.272	538.471	516.385	4.56951e-05
Fam174b	-0.965551	0.289551	0.00996382		Ccnh	-0.790797	0.261287	0.0319653								Arhgdib	35.1465	21.3371	32.9635	30.8094	101.154	51.1403	118.988	82.4758	59.3619	0.0243498
Snapc5	-0.963488	0.232809	0.000804972		AU040320	-0.789078	0.247631	0.0216599								Timm10b	156.402	107.905	181.722	531.462	260.111	430.431	363.621	321.18	305.746	0.000355464
Lcp2	-0.963259	0.219128	0.000309502		H2-M3	-0.786987	0.264288	0.0356932								Coro1a	587.825	250.558	324.564	459.573	1640.94	843.815	1501.08	781.141	531.066	0.0307131
Agps	-0.961409	0.250213	0.00215026		Tnfaip8l1	-0.786683	0.25724	0.0297355								Spice1	34.2678	57.3053	25.3566	165.6	37.7321	102.281	94.0255	107.06	71.4896	0.036346
Irak4	-0.960802	0.234451	0.000927997		Nudt2	-0.784734	0.249695	0.024262								6330403A02Rik	23.7239	12.8022	43.1061	75.7397	112.393	59.6637	43.2684	41.2379	61.2768	0.0383666
Pcyox1l	-0.960797	0.329064	0.0294551		Mvb12a	-0.777073	0.271733	0.0462413								Gm5069	14.0586	17.0697	28.7374	44.9303	50.5771	51.1403	48.2609	45.2031	55.5321	0.00250092
Rpa3	-0.960573	0.246837	0.00185536		AK134555	-0.773469	0.257232	0.0334382								Rps6kc1	21.9666	36.5778	31.2731	46.2141	101.957	42.6169	96.5218	80.8897	75.3194	0.00592386
Pigu	-0.957501	0.233027	0.000893146		Alg8	-0.773202	0.252738	0.0296799								Tnfsf8	24.6026	32.3104	17.7496	25.6745	103.563	85.2338	37.4438	54.7195	61.9151	0.044617
Cnpy4	-0.954211	0.213759	0.000240578		Pomk	-0.772316	0.26289	0.0387195								Pgd	8914.03	6698.01	6946.85	12192.8	26240.7	19126.5	24581.4	16547.5	12485.2	0.000528834
Pfn1	-0.951947	0.201503	8.61715e-05		Tmem261	-0.771945	0.261074	0.0372773								Tmem69	760.922	679.129	888.324	3665.03	916.81	2595.37	1803.13	1432.22	1061.49	0.0199676
AW112010	-0.947515	0.33529	0.0366977		Pcbd2	-0.765026	0.222494	0.0113711								Stag2	20.2092	25.6045	17.7496	26.9582	81.0839	42.6169	56.5817	62.6498	42.7661	0.0151149
Zc3h12d	-0.945632	0.278767	0.00848579		AK049668	-0.764999	0.263909	0.042577								Herc6	198.578	152.408	217.221	419.778	530.658	617.945	399.4	359.245	467.236	1.12923e-05
Zbtb40	-0.944777	0.222218	0.000534632		D10Jhu81e	-0.757935	0.221093	0.0116527								Scrn3	111.59	152.408	147.913	388.968	252.885	421.907	298.718	283.114	377.874	2.03429e-05
Commd5	-0.94257	0.303853	0.01875		Cdc123	-0.757713	0.24328	0.0258733								Ccdc69	212.636	101.808	136.925	247.759	361.265	600.898	406.057	327.524	270.001	0.00364773
Ggct	-0.942562	0.29034	0.012673		H2-DMb1	-0.757046	0.266309	0.0480428								Ndufab1	19.3306	41.4549	32.9635	70.6048	69.8445	115.066	58.2459	83.2688	61.9151	0.00557824
H2-T23	-0.942269	0.247406	0.00239588		Tmed3	-0.756822	0.247057	0.0293662								Bach2	224.938	260.312	218.066	431.331	414.25	328.15	838.741	762.901	666.385	0.00199964
Mrfap1	-0.9414	0.23343	0.00115387		DQ716436	-0.755446	0.269996	0.00514221								Aff2	71.1717	35.9682	32.1183	71.8885	234.421	63.9253	127.309	73.7524	109.788	0.0406035
Stmn1	-0.939327	0.269617	0.00645077		Ywhah	-0.753218	0.241009	0.0252519								Cdadc1	54.4771	48.1608	71.8436	260.596	113.196	110.804	132.301	137.195	97.6599	0.00595354
Uchl3	-0.938591	0.264493	0.00531855		Mogs	-0.750941	0.258441	0.0418755								Nudt15	79.9583	93.8831	55.7844	103.982	325.941	170.468	181.394	169.71	169.15	0.0062265
Pagr1a	-0.937681	0.212471	0.000289608		E030024N20Rik	-0.748757	0.259801	0.0441446								Itgb2l	4611.22	1341.19	2740.2	4288.92	12455.6	5224.83	9505.73	6207.89	4719.59	0.0289232
Ccdc69	-0.936532	0.319679	0.0287889		Zbtb40	-0.74534	0.217494	0.0116643								Phka2	40.4185	22.5563	19.44	71.8885	43.3518	98.0189	66.5667	55.5125	66.3832	0.00877078
Mina	-0.936444	0.259052	0.00444972		AK018679	-0.744359	0.277654	0.00734269								Flywch2	21.0879	24.9949	30.4279	103.982	42.549	34.0935	55.7496	45.9961	90.0003	0.02037
2810417H13Rik	-0.936215	0.264139	0.00538642		Anapc13	-0.744341	0.23965	0.0263777								Cyp27a1	483.264	264.58	442.049	1278.59	736.98	1576.83	749.708	746.247	698.301	0.00408503
Sord	-0.934344	0.20564	0.00017535		Sumo2	-0.731147	0.238182	0.0289162								Hibch	601.884	360.292	406.55	808.746	1386.45	1108.04	1402.06	891.373	1046.81	0.000120455
Mvb12a	-0.933429	0.239079	0.0017864		Cmas	-0.730397	0.231145	0.023324								2810002D19Rik	100.168	101.199	75.2244	268.298	222.379	230.131	186.387	192.708	242.554	3.54284e-06
Dnajc11	-0.932342	0.255948	0.0040839		Bckdk	-0.729486	0.224922	0.0190224								Arhgap27os3	118.619	121.317	73.534	227.219	258.505	345.197	179.73	261.702	248.299	0.000190204
Zfp932	-0.931841	0.241236	0.00202358		Nhp2l1	-0.7294	0.230098	0.0226259								Zfp809	84.3516	79.252	79.4505	323.498	112.393	247.178	177.234	159.4	156.384	0.00462069
Hspa4	-0.930917	0.225653	0.000842731		AK007939	-0.729098	0.295469	0.0136023								Zfp456	115.105	158.504	72.6888	281.136	304.265	311.103	281.244	291.044	206.171	0.000291448
AK054042	-0.930359	0.289177	0.0137139		Gm12942	-0.728323	0.263294	0.00567144								Iqcg	14.0586	14.6311	8.45218	15.4047	38.5349	17.0468	49.093	30.1354	29.3618	0.0471938
Cytip	-0.928234	0.302166	0.0203435		Pycrl	-0.727016	0.254828	0.046956								Zhx2	86.1089	179.231	112.414	365.861	211.139	298.318	295.39	321.18	334.469	0.000486005
Oma1	-0.925242	0.222137	0.000729616		DQ553968	-0.723566	0.216891	0.0150231								1110019D14Rik	31.6319	39.626	33.8087	100.13	69.8445	29.8318	124.813	94.3713	88.0854	0.00686943
Camkk1	-0.92434	0.260211	0.0052646		Ppif	-0.719855	0.230318	0.0252519								Cyp4f18	1439.25	610.24	872.265	2481.44	1853.69	3477.54	2849.06	1844.6	1574.05	0.00404913
Ppp1r3d	-0.923914	0.256651	0.00465724		Lsm3	-0.719551	0.250565	0.0451794								Treml2	22.8452	8.53483	18.5948	43.6466	33.718	42.6169	36.6117	55.5125	28.7235	0.0234184
Cdc25a	-0.921483	0.262606	0.00600459		Ap3m1	-0.71829	0.243765	0.0380587								C1s2	74.6863	123.145	128.473	448.02	166.182	357.982	143.118	231.567	224.043	0.0164839
Pgd	-0.919893	0.238011	0.00201483		Gm12504	-0.712052	0.270199	0.00840653								Dars2	169.582	140.215	179.186	315.796	331.561	541.235	486.769	356.073	322.342	5.94064e-05
Melk	-0.918609	0.225955	0.00103751		Timm21	-0.707219	0.199414	0.00820232								Tmco6	217.908	118.878	183.412	490.382	254.491	558.281	374.438	383.829	439.151	0.000906389
Aldh3b1	-0.918159	0.259267	0.00542972		Slc25a11	-0.706725	0.194942	0.00660367								AK153212	2659.71	1099.16	2071.63	3299.17	5368.39	5352.68	6787.31	4014.35	3197.25	0.00410043
Rufy1	-0.917649	0.216372	0.000556161		Smim15	-0.695557	0.241675	0.0445435								Khdrbs3	51.8411	156.675	116.64	345.322	160.562	191.776	174.738	260.116	428.299	0.0261167
Alg6	-0.917466	0.263228	0.00643293		AK153354	-0.692799	0.264661	0.00885275								Melk	437.574	503.555	469.941	885.769	1490.82	1184.75	1517.72	931.024	758.301	0.000222574
Gm20257	-0.917055	0.270234	0.00846403		Tram1	-0.687627	0.229744	0.0344569								Zfp418	29.8745	51.209	38.88	97.563	75.4642	170.468	59.078	93.5783	78.5109	0.0128055
G6pdx	-0.916445	0.239262	0.0022369		Med28	-0.678419	0.227363	0.0352222								Tril	67.657	95.712	87.9027	333.768	113.999	140.636	91.5293	233.153	290.427	0.0297188
Tmem256	-0.916328	0.273578	0.0095178		AK202301	-0.663189	0.236196	0.00498823								Cnn2	6834.24	8961.57	6895.29	16489.4	20108.8	18257.1	19424.2	16840.1	17462	1.10866e-10
Lyrm2	-0.915948	0.227154	0.00115387		Pygb	-0.662151	0.216098	0.0293115								Arhgef15	190.67	187.157	265.399	879.351	199.097	733.011	256.282	448.065	560.428	0.0369583
1810037I17Rik	-0.914821	0.254895	0.00478396		Rap1b	-0.65661	0.217291	0.0322731								Ifi205	112.469	173.135	177.496	390.252	355.645	413.384	354.468	415.551	284.682	1.15867e-05
Plin3	-0.912799	0.218578	0.000703651		Exoc3	-0.653287	0.207019	0.02357								Fam111a	119.498	121.317	80.2957	147.628	541.897	161.944	266.267	245.841	165.958	0.0289456
Gskip	-0.911982	0.235958	0.00201483		Eif4e3	-0.651153	0.22685	0.0452671								Cox17	1292.51	1037.59	1464.76	3193.9	2121.03	3524.42	3939.92	2826.38	2461.92	4.08329e-05
H2afx	-0.911707	0.240654	0.00255989		Ggh	-0.64746	0.224311	0.0436973								Rragb	43.0545	34.749	23.6661	97.563	141.295	25.5701	82.3763	60.2707	75.9577	0.0309045
Anxa3	-0.907505	0.30392	0.0251097		Hdac1	-0.645218	0.226112	0.0469008								AK158295	52.7198	43.2838	44.7966	33.3768	97.1401	157.683	186.387	98.3365	97.0216	0.043248
C1galt1c1	-0.906017	0.326468	0.0409515		Rpl7l1	-0.643829	0.20139	0.0212343								Apitd1	310.168	224.954	341.468	611.053	513.799	1056.9	898.651	585.261	503.619	0.00134593
Ttc7	-0.905486	0.21158	0.000478553		Apip	-0.642085	0.204973	0.0248051								Efcab11	61.5064	70.7172	65.927	100.13	219.97	183.253	183.891	161.779	92.5535	0.00394631
Ncf4	-0.904812	0.291594	0.0187107		Tmem223	-0.614013	0.241293	0.0109377								Cdc25a	1653.64	977.238	1510.41	2613.66	3018.57	4998.96	4053.08	2737.56	2256.39	0.00135208
Jmjd8	-0.902315	0.221796	0.00102957		Polr3k	-0.613352	0.198824	0.0279641								Ccdc28a	97.5316	65.2305	62.5462	243.908	102.76	230.131	165.585	141.16	184.469	0.00359671
Nudt2	-0.902014	0.256707	0.00592031		1810030O07Rik	-0.563998	0.183669	0.0288365								4930558J18Rik	13.1799	20.7274	23.6661	33.3768	65.8305	21.3084	64.9026	28.5493	58.7236	0.0373683
2810006K23Rik	-0.900547	0.265269	0.00842917		3110040N11Rik	-0.56372	0.222148	0.011162								Mapkapk3	61.5064	29.8719	27.8922	59.0513	144.506	72.4487	141.454	84.0618	63.1917	0.0294631
Sec61b	-0.897121	0.211515	0.00055599													Ocel1	30.7532	29.2623	16.0591	43.6466	76.267	76.7104	78.2159	31.7214	53.6172	0.0256818
Pbdc1	-0.896591	0.260294	0.00727554													Psip1	668.662	708.391	776.756	1322.24	1926.75	1568.3	1880.51	1846.19	1649.37	1.52168e-08
Tnfaip8l1	-0.895647	0.268994	0.0101227													Zfp773	108.954	56.6957	109.878	227.219	118.013	413.384	198.036	160.193	187.022	0.0216737
Thap1	-0.894793	0.239923	0.00311899													Fam136a	384.854	654.743	423.454	1007.72	1324.64	1295.55	1205.69	1124.53	959.365	1.39416e-05
Hmga2-ps1	-0.89251	0.269172	0.0104947													Cklf	40.4185	42.0645	21.1305	59.0513	114.802	119.327	104.843	40.4448	51.064	0.0441284
Atp10a	-0.8923	0.25843	0.00709665													Rtn4ip1	247.783	282.869	354.146	807.462	676.769	669.085	751.372	626.498	647.875	6.29826e-08
AI467606	-0.89211	0.264085	0.008806													Brwd1	120.377	254.826	161.437	495.517	309.885	375.029	418.538	448.858	486.385	0.000509008
H2-M3	-0.891603	0.229419	0.00188341													Pik3c2b	414.729	321.885	336.397	955.091	711.29	801.198	784.655	902.475	908.301	1.69053e-08
Mrps16	-0.890319	0.229785	0.00195908													Snord12	24.6026	46.3319	43.9514	60.335	77.8726	170.468	55.7496	110.232	66.3832	0.035352
Rassf4	-0.88886	0.235272	0.00265211													Zc3h12d	159.917	179.841	118.331	328.633	420.673	532.711	342.819	249.013	283.405	0.000795715
Zmat2	-0.888721	0.232156	0.00224747													Fpr1	57.9917	35.3586	59.1653	129.656	98.7457	123.589	159.76	124.507	81.7024	0.00191783
Glipr1	-0.887036	0.256209	0.00690548													Actb	63910.4	60401.6	65370	136486	117803	209594	189758	140850	98426.5	0.000194868
Taldo1	-0.886708	0.233969	0.00254871													Pls1	146.737	146.311	110.724	139.926	300.251	132.112	560.825	272.011	494.044	0.0469518
Pts	-0.885026	0.267204	0.0106065													AW146154	25.4812	21.3371	26.2018	50.0652	36.9293	89.4955	86.5368	31.7214	48.5108	0.034308
AK153212	-0.88208	0.313029	0.037335													Rpp25l	210.879	190.205	272.16	702.197	232.012	971.665	457.646	402.862	398.299	0.0237513
Poll	-0.881574	0.247446	0.00513807													Aldh3b1	1590.38	979.067	1401.37	2509.68	4128.85	3579.82	3677.81	2685.22	2075.11	0.000454991
Sdf2l1	-0.881169	0.296114	0.0256762													Pard6b	13.1799	15.2408	9.2974	25.6745	40.9433	29.8318	34.9475	28.5493	17.2341	0.0401935
Tmem261	-0.880709	0.210004	0.000662233													Kctd21	53.5984	126.194	35.4992	166.884	153.337	166.206	144.783	150.677	228.512	0.0164354
Pdia6	-0.877102	0.253459	0.00692982													Cyhr1	662.512	782.156	612.783	1949.98	1262.82	1794.17	1381.26	1577.35	1688.94	6.32094e-07
Psmb10	-0.876122	0.282593	0.0188093													Nipal3	488.536	285.917	294.981	528.894	1105.47	728.749	856.215	954.022	838.088	0.000714487
2810004N23Rik	-0.873732	0.221416	0.00154713													Rom1	295.231	318.837	349.92	1270.89	250.477	809.721	443.501	594.777	1146.39	0.0439499
Tmem81	-0.873145	0.302739	0.0321445													Fam196b	52.7198	24.9949	30.4279	39.7954	127.647	102.281	61.5742	59.4777	115.532	0.0410177
Hcls1	-0.87279	0.272215	0.0141327													Mansc1	96.6529	80.4713	87.0575	206.68	247.266	127.851	212.181	254.565	188.299	6.04631e-05
Taf12	-0.872615	0.2195	0.00139391													Depdc7	54.4771	99.9795	54.094	173.303	150.126	238.655	144.783	144.333	123.83	0.00277206
H2-DMb1	-0.868726	0.251957	0.00719383													Mrpl36	354.101	475.512	551.082	1151.5	867.838	1206.06	1170.74	980.193	1064.05	1.57874e-06
Pcbd2	-0.8671	0.245686	0.00563567													AK158810	63.2637	34.749	62.5462	130.94	101.154	217.346	93.1934	113.404	91.9152	0.0109678
Dtymk	-0.865902	0.256439	0.0088241													Mina	161.674	193.253	161.437	267.015	699.248	319.627	426.027	319.594	373.406	0.00325084
Pop7	-0.864963	0.313382	0.0423603													Eef2kmt	198.578	187.157	185.103	581.527	234.421	724.487	313.696	413.965	390.001	0.00743676
1500011K16Rik	-0.864097	0.249726	0.00693461													Slc22a15	477.114	164.6	303.433	673.955	565.981	860.861	1214.01	586.847	489.576	0.0173923
Myl12b	-0.862846	0.250034	0.00712555													Crip1	2983.06	4163.17	3799.26	9205.58	4380.13	13292.2	9842.72	7345.89	6779.39	0.00398025
Adprh	-0.859034	0.233808	0.00371495													Map10	86.1089	42.0645	45.6418	151.479	141.295	119.327	123.981	155.435	114.894	0.00116919
2610507I01Rik	-0.854744	0.289347	0.0270992													Efcab2	75.565	89.6157	85.3671	114.251	183.844	362.244	214.678	180.812	105.958	0.0197906
Cks1b	-0.852211	0.228744	0.00315986													Themis2	1013.1	580.978	590.808	1394.12	2677.37	1380.79	1775.67	1664.58	1235.11	0.00221437
Arf6	-0.848691	0.237334	0.00497698													Hcls1	5083.06	2915.25	4437.4	8061.79	10752.8	13113.2	11691.6	7994.6	6024.92	0.0013995
Ifi204	-0.842098	0.295729	0.0350204													Ak6	346.193	470.025	344.004	768.951	802.008	1269.98	991.012	834.274	711.067	6.53517e-05
Dhrs1	-0.837682	0.252591	0.0104922													Rps4l	253.934	382.848	269.625	992.319	249.674	669.085	770.51	864.409	651.705	0.0159803
Anapc13	-0.837041	0.23189	0.00452094													Stmn1	8291.94	5623.84	9770.72	13675.5	17715.6	21389.4	26006	17435.7	13093.5	0.000802879
Pycrl	-0.834815	0.248966	0.00941321													Bmx	775.859	247.51	582.355	1380	911.19	1559.78	1485.27	1140.39	933.833	0.00893103
Tma7	-0.833946	0.226498	0.00364039													Hddc3	140.586	129.851	68.4627	336.336	157.351	396.337	207.189	206.189	259.15	0.0112831
Drg1	-0.832643	0.211376	0.00158212													AK144143	60.6277	38.4067	32.9635	74.456	129.253	102.281	118.156	94.3713	88.7237	0.00239836
Cetn3	-0.831054	0.229267	0.00430072													Thy1	350.586	576.711	484.31	1928.15	1042.05	1210.32	728.906	862.03	720.003	0.00905369
Apip	-0.829836	0.233863	0.00532003													0610037L13Rik	35.1465	40.8453	84.5218	169.452	69.8445	144.897	120.652	99.1295	134.043	0.0192566
Wdr25	-0.82657	0.266484	0.0187522													Gm21188	340.921	107.295	163.127	463.424	600.502	536.973	582.459	348.936	275.107	0.0215135
AK153575	-0.825219	0.269968	0.0210919													Mreg	85.2303	116.439	112.414	109.117	239.238	281.272	361.957	272.804	177.447	0.0118327
Clec12a	-0.824182	0.280029	0.0277843													Agt	485.022	432.838	526.571	1739.45	744.205	686.132	663.171	1146.73	1638.52	0.0128884
Fkbp4	-0.82415	0.217108	0.00250565													Tdp1	111.59	74.9846	180.877	310.661	213.548	319.627	334.498	275.184	228.512	0.00269875
Parp1	-0.823215	0.214932	0.0022369													Sfi1	372.553	168.868	191.865	935.835	353.237	609.422	554.168	440.135	462.129	0.0137937
Glod4	-0.821701	0.226605	0.00428508													Ccdc191	189.791	141.434	164.818	481.396	228.801	630.73	306.207	305.319	315.959	0.00671085
Med21	-0.821633	0.230371	0.00510147													Ggct	145.858	120.707	128.473	284.987	267.336	456.001	341.987	272.804	183.192	0.0014205
Atxn10	-0.820791	0.244564	0.00933801													Mctp2	333.013	129.242	208.769	322.215	614.15	532.711	715.592	513.094	369.576	0.0104326
Dscr3	-0.820263	0.230812	0.00524663													Caap1	140.586	172.526	247.649	290.122	359.659	494.356	628.224	405.241	385.533	0.00201165
Marcksl1	-0.818935	0.227371	0.0046395													Vmn2r29	26.3599	29.2623	42.2609	107.833	45.7602	102.281	42.4363	64.2359	84.2556	0.0303474
Acaa1a	-0.816189	0.228277	0.00497941													Vps45	243.39	235.927	288.219	559.704	537.883	498.618	698.951	619.361	585.96	6.96151e-08
Ms4a6b	-0.811178	0.244854	0.0105903													Nup210l	35.1465	57.9149	48.1774	128.372	111.591	59.6637	118.156	129.265	95.745	0.00181022
Pdcd2	-0.811072	0.206174	0.00161243													Nlrp1a	369.917	199.349	431.907	874.216	546.714	954.618	832.084	705.009	643.407	0.00158488
G6pd2	-0.810453	0.270988	0.024808													AK153639	86.1089	60.9631	57.4748	100.13	278.575	93.7572	158.096	181.605	118.086	0.0190511
Atic	-0.809295	0.230443	0.00594667													Plek	45.6905	80.4713	47.3322	105.265	183.844	110.804	176.402	98.3365	114.256	0.00711799
Neurl3	-0.808284	0.294582	0.0438727													Cxcr3	155.523	85.3483	87.0575	219.517	376.518	421.907	149.775	157.021	164.043	0.0384935
D10Jhu81e	-0.80813	0.203923	0.00145641													Zfp870	155.523	167.648	185.103	367.145	305.068	456.001	326.177	482.959	365.746	1.79956e-05
Psmb8	-0.805191	0.252275	0.0146598													Guca1a	69.4144	67.669	78.6053	139.926	170.999	136.374	188.051	190.329	151.277	1.56041e-05
Rsu1	-0.80457	0.23557	0.0079076													Cd7	144.979	218.248	311.886	549.434	677.572	626.468	505.907	425.86	270.639	0.00855645
Alg8	-0.802349	0.242232	0.0106065													Vamp5	78.201	78.0327	120.021	290.122	155.745	281.272	188.051	153.849	180.639	0.00371465
Lpar6	-0.802202	0.287212	0.0394011													F2rl1	44.8118	29.2623	38.88	91.1444	40.1405	98.0189	46.5967	142.746	91.9152	0.0487724
Zcchc17	-0.800842	0.203017	0.00155477													Tspyl3	323.348	265.799	201.162	518.624	554.742	554.02	719.753	578.916	645.96	9.57173e-06
Slc25a11	-0.800673	0.208952	0.00222687													Tstd3	194.184	228.612	258.637	549.434	338.786	703.179	531.702	568.607	385.533	0.000620233
Bid	-0.800199	0.227787	0.0059353													Timmdc1	349.708	380.41	287.374	1048.8	519.418	941.833	773.838	689.148	621.704	0.000476177
Tada1	-0.793058	0.211028	0.00284004													Zbtb8os	138.829	109.734	208.769	381.266	201.505	451.739	359.46	410	261.065	0.00537007
Dtx3l	-0.790047	0.254321	0.0185337													Taldo1	11825	7903.86	10356.5	17594.7	21605.2	30564.8	29939.2	19396.9	16693.5	0.000615684
0610007P14Rik	-0.786695	0.238338	0.0109435													Prkca	564.101	805.932	577.284	1164.34	1172.1	1142.13	1633.38	1607.48	2068.73	0.00042149
Selplg	-0.783098	0.242171	0.0131408													Irak4	606.277	497.459	483.465	1097.58	1300.55	1342.43	1528.54	1026.98	858.514	4.07868e-05
Acaa1b	-0.782919	0.215528	0.00420735													Sit1	43.9331	22.5563	30.4279	69.3211	47.3658	102.281	94.8576	52.3404	70.213	0.0192438
Ndufb3	-0.782751	0.246295	0.0151891													Rmi2	522.804	309.083	442.049	752.262	995.485	1039.85	1268.93	934.196	739.79	0.00030206
Aprt	-0.782665	0.228242	0.00760722													Sdpr	1544.69	615.117	736.185	2269.62	1614.45	1764.34	2279.08	2136.44	2961.71	0.00592386
H2-D1	-0.782585	0.231396	0.00871265													G530011O06Rik	330.377	260.922	390.491	905.025	433.518	622.207	543.351	861.237	1049.37	0.0042475
Orai1	-0.778459	0.233497	0.00997872													Mpeg1	6677.84	5148.33	6159.11	12724.3	14003.4	16782.5	15632.4	12489.5	9007.69	4.50827e-05
Creld2	-0.77776	0.216756	0.00479587													Lrrk2	737.198	516.357	588.272	771.518	3022.58	912.002	1394.57	1154.66	998.94	0.0395221
Prdx5	-0.766498	0.241855	0.0155505													Txndc11	35.1465	63.4016	47.3322	107.833	81.8867	119.327	155.6	110.232	78.5109	0.00724851
AU040320	-0.764476	0.232626	0.0113821													Serpini1	60.6277	42.0645	52.4035	139.926	112.393	98.0189	79.8801	117.369	146.809	0.00144093
DQ553968	-0.760537	0.211301	0.00466006													Clec12a	11625.6	6234.08	10516.2	14688.4	25445.9	23128.2	29653	19197.8	14908.1	0.00323747
Cdc123	-0.757832	0.223947	0.00867122													Xrcc4	131.799	223.125	227.364	423.629	531.461	259.963	484.273	459.961	446.81	0.000957256
Tmed3	-0.750933	0.214936	0.00628838													H2afx	3520.8	2272.09	2963.34	5442.99	6971.61	7530.41	8743.54	5631.35	4838.95	0.000248344
Acsl5	-0.74354	0.230301	0.0133149													Tkfc	115.105	59.7438	104.807	251.61	140.492	242.916	242.137	199.052	172.979	0.0031212
Tuba1b	-0.742864	0.22387	0.0104593													Ppid	1013.98	1366.18	1480.82	2993.64	3081.19	3021.54	2986.35	2873.17	2283.84	6.99165e-07
Med28	-0.741792	0.210538	0.00574937													Wdr8	116.862	56.6957	81.141	229.787	108.379	298.318	190.547	179.226	129.575	0.0209337
Timm21	-0.740404	0.214058	0.00696353													St8sia4	827.7	1302.78	908.61	1672.69	2414.85	2318.36	2943.91	2429.07	1773.2	0.00026529
2610002M06Rik	-0.740005	0.252696	0.0288824													1810037I17Rik	2820.51	2038.61	3339.46	4825.52	5274.47	7986.41	8301.7	5602.01	4566.4	0.00104461
Msh2	-0.737652	0.257462	0.0336297													Acad12	65.8997	40.2356	68.4627	118.103	77.0698	225.87	125.645	91.1991	140.426	0.0220101
AI662270	-0.737163	0.257817	0.0340968													Cib2	347.95	125.584	216.376	432.615	546.714	494.356	719.753	519.439	362.555	0.009183
Dnajc9	-0.734563	0.230823	0.0150124													Ppp1r11	690.629	752.284	677.02	1663.71	1459.51	1747.29	1721.58	1508.35	1341.71	1.7713e-09
1700123O20Rik	-0.733642	0.24468	0.0243249													1700066M21Rik	470.963	580.369	448.811	1006.44	711.29	1363.74	1047.59	1185.59	1363.41	0.000222079
Ctr9	-0.733072	0.200554	0.00393335													Cks1b	1500.76	1539.93	1783.41	2404.41	3237.73	4581.32	5213.84	3289.51	2713.41	0.00124663
Ppp1r35	-0.724537	0.239173	0.0225171													Tst	589.583	216.419	288.219	468.559	1128.75	946.095	977.699	726.421	615.321	0.0223727
Dnajc27	-0.723654	0.230186	0.0167607													Ppp1r3d	530.712	357.853	402.324	857.528	1006.72	958.88	1399.57	843.79	668.939	0.000680169
Rhog	-0.722271	0.26528	0.0458566													Med21	1099.21	1224.14	1152.88	1593.1	3399.1	2629.46	3478.94	2307.73	2027.88	0.001108
Exoc3	-0.72001	0.213002	0.00875965													3000002C10Rik	86.1089	83.5194	43.1061	175.87	142.9	144.897	144.783	176.847	158.298	0.000905665
Snx1	-0.70975	0.20808	0.00801408													Tspan13	811.884	657.792	1061.59	1523.78	1362.37	2297.05	2181.72	1769.26	2079.58	0.000253577
Pygb	-0.709459	0.219896	0.0133764													1700020L24Rik	641.424	251.168	376.967	462.141	1306.98	971.665	1564.32	684.39	631.279	0.0494428
Nsmce1	-0.705334	0.208354	0.00863546													BC064078	132.678	92.6639	143.687	342.754	195.886	332.412	333.666	267.253	160.213	0.00576243
Bckdk	-0.705159	0.203633	0.006891													6720489N17Rik	65.021	103.028	61.7009	164.317	150.928	178.991	202.196	182.398	137.235	0.000661819
Nhp2l1	-0.70199	0.216266	0.0126864													Tmub1	335.649	254.216	244.268	581.527	433.518	852.338	752.204	600.328	458.938	0.00109215
Dera	-0.70134	0.236028	0.0259854													Arl11	506.11	308.473	370.206	549.434	1119.92	1099.52	1044.27	856.479	545.747	0.00606675
Flot1	-0.701252	0.252636	0.040914													Rnf5	980.588	838.242	891.705	1946.13	1959.66	1926.28	2404.72	1973.87	1720.22	1.1397e-08
Zbed4	-0.700016	0.235879	0.0262009													Gm7694	639.666	410.891	778.446	1197.71	1659.41	1287.03	1579.3	1247.45	1077.45	0.000396571
Ap3m1	-0.698228	0.230356	0.0224587													Rad51b	90.5023	50.5994	53.2488	224.652	94.7316	187.514	166.417	105.474	75.3194	0.0419461
Rasl2-9	-0.696885	0.233022	0.024808													Rasgrp2	951.592	531.598	576.439	901.174	2235.02	1227.37	2004.49	1345.78	1334.69	0.00925249
Trmt10b	-0.695097	0.249678	0.0401677													Anxa3	1769.63	1022.96	2218.7	3277.35	3784.45	4317.09	4716.25	3371.2	2548.73	0.00247446
Rab32	-0.694955	0.222493	0.0177171													Fyb	92.2596	49.9897	60.0105	147.628	159.759	191.776	144.783	137.988	105.32	0.00258529
Srp14	-0.688037	0.207504	0.0104947													AK076954	71.1717	28.6526	40.5705	77.0234	73.8586	115.066	105.675	117.369	124.469	0.0156226
Eif4e3	-0.684146	0.228817	0.0248441													Pfn1	15118.3	15970.5	17409.8	30842.7	36251.7	42911	42250.7	31001.4	28473.9	3.9746e-06
E030024N20Rik	-0.683484	0.22681	0.0234432													Slc40a1	2507.7	1947.77	2042.05	4034.74	5826.8	3728.98	5406.05	4340.29	5024.06	1.23583e-05
Rpl7l1	-0.682372	0.199152	0.00766013													Selplg	338.285	321.885	318.647	486.531	667.136	997.235	983.524	651.083	486.385	0.00292814
Gm10069	-0.677861	0.243099	0.0398097													Glipr1	570.252	522.454	385.42	879.351	1302.16	1031.33	1473.62	1018.26	746.173	0.000909859
Etfb	-0.677083	0.242451	0.0394362													Cdca7	3056.87	2031.9	2653.99	3351.8	7963.88	5160.91	7924.77	5358.54	4012.99	0.00694741
Lamtor5	-0.675474	0.224309	0.0235167													Gm13157	68.5357	40.2356	70.1531	124.521	147.717	140.636	158.096	126.093	82.3407	0.00500672
Mrpl10	-0.674771	0.21416	0.0164047													Pop7	218.787	167.039	241.732	521.192	293.026	941.833	377.766	298.182	299.363	0.0427557
Mogs	-0.674392	0.216358	0.0180149													Anp32a	8145.2	5486.07	7174.21	13563.8	12292.6	19390.7	19421.7	14417.4	11401.3	0.000392299
Sp140	-0.672115	0.235458	0.0344881													Mettl1	34.2678	31.7008	25.3566	73.1723	45.7602	68.187	54.0855	88.82	67.0215	0.00860675
Cpsf2	-0.670989	0.23523	0.0346548													Naprt	163.431	156.675	143.687	340.187	419.067	311.103	324.513	255.358	365.746	2.38082e-05
Ndufaf3	-0.66287	0.237796	0.0398564													4930581F22Rik	57.9917	47.5512	66.7722	155.331	105.971	149.159	113.996	118.955	105.32	0.000714902
Wdr77	-0.645632	0.209529	0.019804													Armcx3	517.532	1071.12	675.329	1870.39	1004.32	1645.01	1391.24	1887.43	2037.45	0.00475489
Eci1	-0.644753	0.211341	0.0214229													Nhej1	136.193	105.466	141.151	313.229	326.744	178.991	341.987	249.013	251.49	0.000430114
Ywhah	-0.642084	0.207815	0.0193469													2500002B13Rik	29.8745	32.9201	61.7009	120.67	55.3939	110.804	76.5517	102.302	74.0428	0.026309
Mettl9	-0.631729	0.231062	0.0447068													Ms4a6b	762.679	819.344	716.745	1459.59	2185.25	2186.25	1699.95	1425.09	1005.96	0.00138931
Ctdsp1	-0.628801	0.221491	0.0356843													Stxbp4	123.013	165.82	138.616	395.387	224.787	323.888	211.349	296.595	400.214	0.00226376
Naa35	-0.627111	0.223467	0.0383458													Comtd1	159.917	109.124	136.925	292.689	263.322	413.384	284.573	275.184	229.15	0.00036663
Lsm3	-0.622733	0.211649	0.0278545													Ccdc18	177.49	118.268	149.604	172.019	489.714	294.057	407.721	310.87	254.044	0.0121022
Hdac1	-0.618589	0.201912	0.0207407													Lta4h	431.423	188.376	349.075	444.168	844.557	690.394	1140.79	614.603	453.832	0.0261028
Wdr1	-0.611499	0.216672	0.0369864													3110052M02Rik	35.1465	26.2141	17.7496	64.1862	64.2248	34.0935	46.5967	70.5802	61.9151	0.0126797
Larp7	-0.608274	0.210675	0.0319517													Smim11	692.386	625.481	854.516	1878.09	973.809	1994.47	1589.28	1581.31	1356.39	0.000722402
Leo1	-0.601547	0.212753	0.036555													Depdc1b	1106.24	649.257	644.902	1001.3	2504.77	1350.96	2428.85	1632.86	1431.07	0.0142883
Polr2g	-0.588618	0.215965	0.0456038													Kiz	334.77	262.751	330.48	808.746	515.404	848.076	654.018	586.847	584.683	0.000108662
Ube2l3	-0.587313	0.217875	0.0486861													Zfp882	112.469	132.9	87.0575	258.028	244.857	234.393	208.021	193.501	292.342	0.000216194
																Tyw1	289.959	339.564	223.138	546.866	756.248	558.281	622.399	638.394	547.662	2.53613e-05
Log2 FC, StdErr and p-adj (FDR) as calculated by DeSeq2 Galaxy version 2.11.40.2 using standard settings "outliers filtering" and "indipendent filtering"																Tspo2	563.223	345.661	602.641	1772.82	736.98	1329.65	825.428	789.864	1046.17	0.0137937
Up regulated genes																Tfpi	244.268	201.178	256.946	604.634	333.969	494.356	496.754	636.015	451.278	0.000443832
VitC+/- vs VitC+	log2(FC)	StdErr	P-adj		VitC+/- vs WT	log2(FC)	StdErr	P-adj		WT vs VitC+	log2(FC)	StdErr	P-adj			Fam69c	38.6612	42.6742	59.1653	121.954	53.7883	119.327	68.2309	91.9922	148.086	0.032479
Gzme	4.97322	0.653255	6.29614e-12		Gzme	4.45937	0.662225	5.39922e-09		Zic2	3.51163	0.706293	0.00173068			Tmem71	737.198	317.618	425.99	979.481	846.162	1189.01	1482.77	1107.87	753.194	0.00862304
Gzmd	4.63629	0.686395	2.0491e-09		Crlf1	4.4425	0.643424	1.8917e-09		Sall1	3.42911	0.639978	0.000353941			Ddx59	92.2596	156.675	108.188	302.959	155.745	238.655	172.241	303.733	359.363	0.0137937
Actl11	4.38195	0.682491	1.59613e-08		Serpina3n	4.26532	0.521581	2.83812e-13		Gulo	3.34933	0.599161	0.000158045			Aoah	614.185	285.917	476.703	608.485	1433.02	988.712	1263.1	897.717	714.258	0.0151059
Gm6093	3.77132	0.676724	1.86187e-06		Nr4a3	4.23634	0.606116	1.16993e-09		Kcnt1	3.13709	0.671811	0.00700319			0610011F06Rik	367.281	213.98	335.552	622.606	509.785	835.291	807.954	624.912	529.151	0.00114955
Hhipl1	3.72967	0.522259	1.6571e-10		Dpep3	4.18656	0.579072	2.37265e-10		Khdc1a	2.99081	0.698658	0.0228791			Polr2h	550.043	632.797	658.425	1436.49	1127.95	1431.93	1679.98	1026.19	1180.86	3.36081e-05
Cdsn	3.66682	0.723442	1.98953e-05		Actl11	4.17411	0.679852	1.74963e-07		Fa2h	2.91726	0.688004	0.0245496			Chordc1	1021.88	1355.82	1281.35	2349.21	2579.43	2612.42	3174.4	2785.14	2158.73	2.82586e-06
Tmem252	3.60171	0.454828	6.45151e-13		Cdsn	4.1654	0.706276	6.86977e-07		Kcna1	2.9015	0.500693	7.13585e-05			Fn3k	74.6863	87.7868	87.9027	200.261	134.872	234.393	157.264	134.816	209.362	0.00151607
Spdef	3.58014	0.712409	2.40608e-05		Sall1	4.04196	0.632909	3.95848e-08		AK163121	2.87405	0.698743	0.0370488			Zfp595	50.0838	74.375	60.8557	105.265	109.182	166.206	153.936	143.54	113.617	0.00181916
Fstl3	3.50427	0.531472	5.55679e-09		Kcnt1	4.02559	0.665099	2.8868e-07		Gap43	2.85598	0.700916	0.0418473			Prdx5	9854.2	6356.01	8540.93	12196.7	22264.3	18644.9	24220.3	15087.5	13326.4	0.00258529
Serpine1	3.47117	0.593124	4.18229e-07		Hhipl1	3.87738	0.574061	4.86309e-09		Ear1	2.65384	0.593393	0.012327			Ncbp2	1044.73	1346.06	1075.12	2426.24	2723.94	2186.25	2750.04	2344.21	2368.09	7.34348e-08
Mkln1	3.46743	0.41353	1.72974e-14		Fstl3	3.86351	0.539794	3.92942e-10		Tubb4a	2.41075	0.567588	0.0245496			Ap4s1	186.276	196.301	272.16	568.69	232.012	596.637	454.318	536.092	405.321	0.00881445
Borg	3.30191	0.719817	0.000147264		Kcne4	3.82516	0.604988	5.84131e-08		4930480K23Rik	2.25271	0.332505	2.59882e-07			Tacstd2	333.013	120.707	193.555	381.266	478.475	617.945	621.567	387.002	273.193	0.0296232
Ubap1l	3.29695	0.622854	7.2258e-06		Gm6093	3.7968	0.67866	3.3787e-06		Prg2	2.24198	0.539733	0.0325124			Rpa3	652.846	593.78	698.996	1003.87	1515.71	1414.88	1693.29	1519.46	1146.39	4.95746e-05
Ftcd	3.29498	0.599905	2.78504e-06		Cyp26b1	3.71446	0.666294	3.72419e-06		BC038474	2.14068	0.403974	0.000405181			B430306N03Rik	492.93	142.044	250.185	522.476	778.726	826.768	799.633	429.033	414.895	0.0475372
Nox1	3.29001	0.71982	0.000156881		Per1	3.55373	0.513067	1.67555e-09		AK041614	1.93386	0.433771	0.012327			Lcp2	849.667	843.729	901.003	1505.81	1472.35	2463.26	2220	1876.32	1498.73	0.000171479
Crlf1	3.23968	0.697319	0.000117965		Ftcd	3.44295	0.619626	4.10339e-06								Mpnd	1535.9	1977.64	1966.82	4951.32	2121.03	4998.96	3709.43	3407.68	4118.95	0.00314298
Adm2	3.23617	0.728846	0.000262487		Tmem252	3.41004	0.466337	1.32178e-10								Tmem256	3012.06	2234.91	3890.54	6345.45	4315.91	9563.23	8178.56	5825.64	4602.15	0.0077061
Dnajb4	3.23505	0.721462	0.000221596		Kif26b	3.32818	0.638072	1.90354e-05								2210016F16Rik	557.951	773.621	644.902	1319.67	1271.65	1909.24	1283.91	1238.72	1374.9	3.94281e-05
Pla2g4c	3.23048	0.706392	0.000155425		Serpine1	3.25236	0.645398	4.14635e-05								AK045371	42.1758	34.749	39.7253	87.2932	93.126	89.4955	94.0255	72.1663	59.3619	0.00281566
Sox6	3.2227	0.642054	2.4656e-05		Podn	3.23622	0.65554	6.67863e-05								Fam107b	8905.25	5315.37	6419.43	7969.36	23295.2	12520.8	20502.6	13762.3	9494.08	0.0276889
1700042O10Rik	3.20116	0.685571	0.000107853		Il10	3.22283	0.566243	2.03958e-06								Msrb1	396.277	210.323	235.816	444.168	652.685	664.824	839.573	601.121	370.214	0.0105199
Olfr212	3.18578	0.62979	2.08264e-05		Slc1a3	3.18872	0.692153	0.000244848								Uchl3	163.431	170.697	181.722	278.568	276.97	583.851	366.117	392.553	289.15	0.00331151
Gpr3	3.12496	0.598053	9.77326e-06		Slc10a6	3.16801	0.566235	3.3787e-06								Sec61b	3877.54	4553.94	4378.23	7078.45	7139.39	12746.7	11439.5	8574.31	7331.52	0.000802879
Tbp	3.09681	0.569799	3.70021e-06		Hbegf	3.16319	0.502477	6.89369e-08								Hmga2-ps1	369.917	217.638	314.421	575.108	505.771	771.366	921.949	508.336	540.64	0.00339523
Nfe2l2	3.09681	0.362655	5.41625e-15		Borg	3.14249	0.707495	0.000463333								Proser3	139.707	117.659	71.8436	327.35	219.97	98.0189	242.137	259.323	248.299	0.0203998
Trim23	3.08179	0.726766	0.000557108		Nfe2l2	3.11639	0.393196	1.77777e-12								Ogfrl1	4050.64	1990.44	3128.15	4021.91	8415.06	6903.94	9304.37	6047.69	4143.21	0.0179144
Nkpd1	3.04971	0.647434	9.08589e-05		Ptgs2	3.09498	0.701197	0.000519908								Rassf4	2698.37	2097.74	2380.13	4282.5	6072.46	5842.78	5658.17	4974.72	3560.44	0.000114161
Sstr3	3.04164	0.710097	0.00047226		2010111I01Rik	3.08278	0.617428	5.17857e-05								Faap20	716.11	697.418	593.343	1828.02	920.021	1883.67	1444.5	1172.11	1244.69	0.0014874
Per1	3.03212	0.376933	2.50079e-13		Tbp	3.06964	0.634705	0.000101021								AK158015	348.829	227.392	245.959	617.471	552.334	796.936	480.945	538.471	492.768	0.000459453
Podn	3.02003	0.617271	4.24078e-05		Mkln1	3.06597	0.428744	4.01207e-10								AI467606	1670.34	949.195	1201.9	2011.6	2608.33	3115.3	3561.32	2531.37	2332.99	0.00110463
2010111I01Rik	3.01463	0.531536	1.09208e-06		Ap2a2	3.05934	0.44316	1.8917e-09								Fam213b	354.98	195.691	246.804	851.109	390.969	617.945	488.433	414.758	607.024	0.00893103
Txnrd1	3.00181	0.591958	1.97894e-05		Fndc1	3.04108	0.69346	0.000572017								Gm14322	106.318	159.114	101.426	364.578	165.379	370.767	146.447	268.046	234.895	0.0271893
Dpep3	2.96667	0.532388	1.86187e-06		Avil	3.02881	0.707489	0.000793175								Aldh1b1	83.473	121.317	132.699	187.424	270.547	225.87	399.4	181.605	160.852	0.0177888
Slc10a6	2.9611	0.508553	4.91657e-07		Dio3	2.99923	0.649611	0.000236875								Polr3b	861.968	830.927	1083.57	2096.32	1937.98	2280	2023.63	1625.72	1757.24	1.89011e-06
AK083547	2.94889	0.598648	3.66919e-05		Tssk3	2.9422	0.678085	0.000660315								Pomp	1554.35	1185.73	2132.49	4237.57	1731.66	5893.92	3462.3	2835.1	2408.95	0.0348542
Hbegf	2.94708	0.413059	1.70914e-10		Fam132b	2.93128	0.542747	8.38206e-06								Zfp93	39.5398	84.7387	54.9392	178.438	85.0979	127.851	69.063	133.23	162.128	0.0428831
Fam132b	2.93052	0.477157	8.3948e-08		AK051451	2.92931	0.541584	8.21153e-06								Atp10a	396.277	516.357	508.821	671.388	1669.85	767.104	991.012	1026.19	864.259	0.00678557
Ttll5	2.92006	0.731175	0.00131485		Slc24a4	2.92645	0.696936	0.0010837								Dynll1	2601.72	4927.04	3505.12	8023.27	6277.18	9022	7634.37	8003.32	7518.54	0.000253577
Slc27a1	2.91655	0.667718	0.00034247		Thbs2	2.91058	0.571881	3.37929e-05								Cntnap1	258.327	237.146	192.71	617.471	496.94	456.001	253.786	477.408	595.534	0.00510461
Ankrd65	2.8926	0.730804	0.0014842		AK139607	2.90428	0.537923	8.38206e-06								Ncf2	8248.01	3699.24	5883.56	10285.2	13992.2	16202.9	15575.8	10805.9	8173.44	0.00955242
Slc24a4	2.8819	0.69265	0.00074076		Has2	2.89001	0.698165	0.00134058								Hdac8	173.975	173.135	180.877	344.038	240.843	558.281	398.568	330.696	349.15	0.00206416
Avil	2.87839	0.714712	0.00116883		Rundc3a	2.85779	0.545877	1.74487e-05								Mlec	11743.3	13432.6	10249.1	14639.6	38856.8	21432	31259.7	23406.5	19433.7	0.00862304
Trpv5	2.87819	0.585472	3.84312e-05		Kif1bp	2.85421	0.387576	9.22122e-11								Plin3	1954.15	1947.16	1899.21	3453.22	4828.91	4342.66	4702.11	4046.86	3019.8	1.70285e-05
Nr4a3	2.87629	0.715886	0.00121225		Upk1a	2.85234	0.488178	9.1963e-07								Hnrnpu	1337.32	1494.21	1765.66	2587.99	2329.76	3988.94	4261.94	3479.05	2659.8	0.000996139
Spock2	2.85427	0.297264	5.54042e-19		Dlx2	2.82536	0.687863	0.00149111								Pde5a	679.206	1216.82	780.137	2002.61	1407.33	1039.85	2142.62	1866.01	2763.2	0.0141249
Tmem235	2.83639	0.679272	0.00070418		Gm20219	2.81715	0.433195	2.06395e-08								Hdac2	1413.77	1863.03	1920.34	3765.16	2506.37	4312.83	4428.35	3322.82	3437.89	0.000250009
AK051451	2.81889	0.496835	1.08252e-06		Pla2g4c	2.8129	0.704894	0.00217831								Bid	1457.7	1199.14	1147.81	1975.65	3304.37	2932.04	3328.34	2460	1939.16	0.000718344
Serpina3n	2.79911	0.687843	0.00102543		Serpina3c	2.81253	0.595309	0.000155769								Fcgr1	76.4437	135.948	99.7358	193.842	415.053	183.253	216.342	168.917	129.575	0.0426511
Ap2a2	2.78469	0.419784	4.43558e-09		Gpr3	2.81161	0.642566	0.00058872								Cdk5r1	37.7825	91.4446	65.927	102.698	168.59	119.327	155.6	134.816	135.958	0.0112272
Anapc2	2.7828	0.667918	0.000727482		AK047676	2.80398	0.696278	0.00191691								Gm9949	36.0252	15.8504	22.8209	64.1862	65.8305	34.0935	57.4138	48.3752	42.7661	0.0287528
Cdhr1	2.77852	0.724527	0.00220846		Medag	2.80268	0.504811	4.14576e-06								E330009J07Rik	1232.76	676.081	731.114	1214.4	3084.4	1453.24	2052.75	1731.99	1485.96	0.018519
Dio3os	2.77091	0.609993	0.000175973		Ubap1l	2.76614	0.646501	0.000800106								Phf11a	50.0838	24.9949	27.8922	102.698	55.3939	63.9253	59.9101	53.1334	94.4684	0.0362404
1700022I11Rik	2.76449	0.682593	0.00109041		Doc2b	2.74883	0.581941	0.000155926								Itgax	272.385	446.25	327.099	958.942	663.122	1018.54	488.433	615.396	611.492	0.00678494
Spen	2.76334	0.678617	0.00101507		Map3k6	2.74203	0.412507	8.97679e-09								Mrpl14	599.248	619.995	669.413	1210.55	1117.51	1674.84	1442.83	1296.61	1117.03	9.47252e-06
Gns	2.75574	0.661235	0.000724534		AK053810	2.73428	0.523935	1.88609e-05								Gyg	2759.88	1891.68	3272.69	3769.01	6998.1	6068.65	7437.17	5404.54	3290.44	0.0115742
Serpina3k	2.75473	0.708189	0.00186674		Nox1	2.71703	0.704716	0.00334861								Lrrc46	20.2092	12.8022	17.7496	38.5117	48.9714	25.5701	33.2834	33.3075	31.2767	0.0301293
A230028O05Rik	2.75263	0.555969	3.31772e-05		Spock2	2.70303	0.449113	3.48779e-07								Mcee	521.047	410.891	589.117	960.225	1265.23	946.095	1171.57	1122.15	853.407	5.51656e-05
Il10	2.74174	0.423031	1.09495e-08		Bdh1	2.69717	0.70714	0.00380251								Nprl2	369.917	432.838	223.983	802.327	601.305	967.404	710.6	495.648	686.811	0.00492977
Fst	2.73781	0.58186	9.29203e-05		Trim23	2.6887	0.708075	0.00399764								Sh2d1b1	154.645	81.6905	119.176	297.824	227.998	319.627	260.442	228.394	141.064	0.0126174
AK053810	2.7313	0.489819	1.83542e-06		Sox6	2.67881	0.655912	0.00159686								Cd180	224.938	450.517	268.779	546.866	987.457	443.216	715.592	673.288	540.002	0.0133809
Rundc3a	2.72747	0.538087	1.98953e-05		Gpr156	2.67521	0.54689	8.06574e-05								Eef1akmt1	266.235	376.142	279.767	699.629	686.403	536.973	655.682	655.048	566.172	1.66334e-05
Kif17	2.7258	0.680596	0.00126442		Lamb1	2.66307	0.701531	0.00399764								Myl12b	6838.63	4317.41	5992.6	10584.3	12082.3	14877.6	13548.8	10843.2	8709.61	0.000538523
Rab25	2.72206	0.540101	2.26253e-05		Maff	2.66127	0.600538	0.000484499								Rfc2	2535.82	1929.48	2930.37	5747.23	5052.89	5949.32	5405.22	4282.39	4001.5	0.000128875
Lamb1	2.71589	0.704765	0.00208431		Errfi1	2.64271	0.577311	0.000274761								Psmb8	3230.84	2258.68	3291.28	5029.63	6347.02	7253.4	7675.98	5659.9	4132.36	0.00136648
Efcab8	2.6968	0.707685	0.00238162		Dio3os	2.63333	0.680445	0.00320916								Gm14005	54.4771	75.5942	65.0818	155.331	118.816	102.281	181.394	139.574	102.128	0.00450732
AK047676	2.69199	0.666096	0.00112466		Tsc22d3	2.62884	0.576904	0.000298735								Ttc7	2174.69	1950.82	2337.03	4074.54	3680.89	5182.21	5801.29	4022.28	3559.16	0.000173166
Arhgdig	2.68976	0.479166	1.50205e-06		Trpv5	2.628	0.583955	0.000368927								Mrps25	699.416	893.109	856.206	1777.96	1324.64	2194.77	1528.54	1647.14	1491.71	0.000102446
Ptbp2	2.6613	0.572987	0.0001183		Olfr212	2.61842	0.660136	0.00234356								Dgkq	95.7742	90.2254	86.2123	48.7815	36.1265	85.2338	28.2909	22.998	49.1491	0.0385409
Thbs2	2.61334	0.458324	9.38904e-07		Fst	2.60819	0.62657	0.00123682								Iah1	189.791	152.408	150.449	94.9956	65.0277	136.374	36.6117	64.2359	88.0854	0.0315293
1700124L16Rik	2.60297	0.693968	0.00290363		Npc1l1	2.6026	0.651147	0.00213148								Cldn13	2320.55	2089.81	2814.58	1263.18	1302.16	997.235	1188.22	824.758	1503.2	0.000512041
Elovl4	2.59212	0.442637	4.10675e-07		Olfr543	2.59741	0.469184	4.47433e-06								Iscu	239.875	183.499	165.663	125.805	84.2951	123.589	74.8876	69.7872	97.6599	0.00357768
Bloodlinc	2.58567	0.726214	0.0051623		Ankrd2	2.5963	0.572484	0.000324084								Rnf149	1971.72	3740.69	2276.17	1186.16	1650.58	1065.42	1298.05	1218.1	1385.11	0.00160139
Foxq1	2.56929	0.468733	2.93622e-06		Chchd7	2.59437	0.492837	1.56216e-05								Gm6194	427.909	557.203	394.717	210.531	298.646	196.038	208.021	201.431	231.703	0.000302857
Spsb1	2.56372	0.525573	4.51069e-05		Trnp1	2.57828	0.484482	1.19312e-05								Sec16a	163.431	103.028	102.271	68.0374	53.7883	93.7572	50.7571	34.1006	58.7236	0.0154756
Jdp2	2.5551	0.522822	4.33234e-05		A230028O05Rik	2.57284	0.557311	0.000236875								Upf3a	75.565	60.9631	70.9983	29.5256	27.2956	42.6169	40.7721	31.7214	29.3618	0.00458216
Kif26b	2.54566	0.717528	0.00532616		Tmem235	2.56569	0.699787	0.00581055								Fbxl4	92.2596	46.3319	94.6645	37.228	32.9152	55.402	33.2834	30.1354	37.0214	0.017363
Prkd3	2.54286	0.412823	7.56032e-08		Adamts1	2.55877	0.421887	2.73151e-07								Afap1l1	123.891	113.391	132.699	24.3908	74.6614	76.7104	39.108	80.8897	61.2768	0.0388448
Cr1l	2.53696	0.736968	0.00731403		Elovl4	2.55716	0.564971	0.000333131								Ubqln1	45.6905	42.0645	54.094	12.8372	22.4787	34.0935	30.7871	14.2746	22.3405	0.0376699
Has2	2.53513	0.719927	0.00578225		Sstr3	2.55545	0.706498	0.0067392								Lpar2	1113.27	483.437	1185.84	445.452	388.56	485.833	579.131	395.725	388.725	0.00889412
Fkbp5	2.53194	0.585206	0.000401176		Fkbp5	2.54046	0.623633	0.00164613								Hnrnpm	130.921	129.851	117.485	28.2419	84.2951	85.2338	63.2384	44.41	59.3619	0.0211753
Fn1	2.52721	0.458412	2.5221e-06		Elfn1	2.53731	0.707914	0.00734364								Erf	1845.19	3116.43	2185.73	1421.08	821.275	1022.81	1047.59	1111.84	1452.77	0.00166778
Nkx1-1	2.51922	0.736724	0.00780942		Il20ra	2.53494	0.582435	0.00063236								Itpr3	2559.54	2692.13	3069.83	1543.04	1146.41	1338.17	1018.47	1278.37	1681.92	5.6926e-05
Slc1a3	2.51781	0.683533	0.00362648		Tnn	2.51867	0.706064	0.0077467								Slc25a28	1229.25	691.931	1424.19	607.201	614.953	434.692	459.31	626.498	471.704	0.0026052
H2-M1	2.50897	0.720173	0.00645077		Fam209	2.51713	0.48556	2.23637e-05								Ankrd16	221.423	231.05	160.591	109.117	157.351	80.9721	60.7421	89.6131	90.6386	0.000620149
Atp1a4	2.50729	0.602543	0.000739997		Pabpc1l	2.51086	0.487188	2.54407e-05								Rnf220	72.0503	56.086	67.6175	46.2141	33.718	34.0935	22.4663	26.9632	24.2554	0.0145672
Trcg1	2.49601	0.675119	0.00348733		Svep1	2.50374	0.460797	7.40928e-06								Phlpp1	610.671	992.479	848.599	518.624	349.223	238.655	294.558	372.727	570.002	0.0108757
A530013C23Rik	2.48801	0.69687	0.00504844		Txnrd1	2.4955	0.616792	0.001812								Mllt4	725.775	762.039	679.556	358.159	339.589	289.795	236.312	395.725	448.725	0.00038125
Yipf4	2.48694	0.645488	0.00208692		Olfr419	2.49319	0.681732	0.00595595								Mrpl42	146.737	107.905	136.08	71.8885	56.9995	51.1403	89.8651	48.3752	54.2555	0.00546732
Tssk2	2.48692	0.73696	0.00887337		4930548H24Rik	2.48363	0.676439	0.00572902								Ranbp10	9369.18	6669.36	8629.68	4451.95	4278.18	3272.98	3470.62	3605.94	4429.8	1.04958e-05
Sppl2b	2.4861	0.67271	0.00349603		Foxq1	2.48213	0.519964	0.000128935								Ndst2	3172.85	2836.61	3527.1	1852.41	1624.89	1316.86	1403.73	1365.61	1524.26	1.09761e-06
Gm16796	2.47866	0.661284	0.00292742		Kcnh3	2.46888	0.690023	0.00748643								E130012A19Rik	362.888	412.72	341.468	204.112	145.309	208.823	144.783	176.847	184.469	2.70383e-05
Elfn1	2.4704	0.708867	0.00643543		A530013C23Rik	2.46428	0.687208	0.00732958								Csnk1e	728.411	654.743	683.782	382.55	219.97	571.066	269.595	244.255	281.49	0.00818698
Sulf1	2.46434	0.731116	0.0089645		AK030777	2.4558	0.543385	0.00033983								Npff	48.3264	33.5297	43.9514	26.9582	13.6478	25.5701	14.9775	14.2746	24.2554	0.0378441
Pcmt1	2.46309	0.526072	0.000102447		Bscl2	2.45253	0.669622	0.0058758								Zfp948	520.168	955.291	944.109	472.41	257.702	328.15	265.435	482.959	494.044	0.012025
Pabpc1l	2.4564	0.387386	2.56586e-08		Nptx1	2.45035	0.674821	0.00647669								Ubp1	581.675	405.404	633.069	191.275	291.42	311.103	231.319	289.458	225.32	0.000475403
2410003L11Rik	2.45191	0.712181	0.00730818		Zc3h6	2.44495	0.263358	3.38759e-17								Plxna4	1083.39	1727.08	1531.54	795.909	594.08	366.505	468.463	816.034	1074.9	0.0202149
Ptgs2	2.44953	0.72764	0.0090812		4930474N09Rik	2.43403	0.67418	0.00685756								AK079777	238.996	174.964	205.388	98.8467	85.0979	72.4487	88.2009	134.816	106.596	0.00126621
Grk5	2.44888	0.737032	0.0103158		Megf6	2.4278	0.642075	0.00419743								AK037484	298.745	201.788	164.818	61.6187	150.126	85.2338	137.294	107.853	86.8088	0.019437
Clcn3	2.44769	0.559981	0.000340399		Bcl2l11	2.4168	0.667721	0.00670063								Amigo3	735.441	698.637	902.693	408.224	298.646	225.87	299.55	376.692	599.364	0.00758295
Olfr543	2.44603	0.443603	2.51689e-06		Gareml	2.41617	0.706099	0.011803								Abca2	5880.01	3724.84	4674.9	1824.17	3731.46	1546.99	1867.2	2180.85	2330.43	0.00664851
AK031392	2.43792	0.400081	1.09796e-07		Fn1	2.40715	0.54796	0.00055579								Tpst2	36.0252	43.2838	52.4035	29.5256	20.0703	17.0468	11.6492	22.205	23.6171	0.0413765
Tnn	2.43596	0.708863	0.00744562		Nck2	2.40526	0.579712	0.00129344								Tars2	225.816	178.012	209.614	118.103	121.224	42.6169	77.3838	125.3	92.5535	0.00931211
Pvr	2.42833	0.550189	0.000289608		AK048349	2.4036	0.41967	1.69723e-06								Hs6st1	3252.81	3515.74	4086.63	1715.06	1811.94	1964.64	1439.51	1394.95	1868.3	1.73245e-06
Dpy19l1	2.41869	0.555127	0.000356216		Olfr920	2.40068	0.56632	0.000929425								Ddx55	329.499	246.291	164.818	133.507	137.281	76.7104	107.339	107.06	132.766	0.00430713
Fancd2	2.41432	0.730612	0.0108249		Bms1	2.39681	0.676202	0.00824121								Ces2g	562.344	391.383	754.78	323.498	260.111	170.468	203.029	231.567	413.619	0.0131471
Gareml	2.40864	0.715893	0.00911949		Atp1a4	2.39494	0.620653	0.00332397								Psmd3	270.628	190.205	251.875	119.386	131.661	63.9253	89.8651	125.3	137.873	0.00265383
Map3k6	2.40502	0.393189	9.71942e-08		Ctnnal1	2.39209	0.549322	0.00062846								Gm4285	286.444	208.494	288.219	232.354	68.2389	72.4487	123.148	99.9225	137.873	0.0405132
Olfr1393	2.39722	0.730685	0.0115208		Spon1	2.38079	0.614321	0.00315779								Dcaf8	359.373	318.227	425.145	75.7397	227.998	115.066	153.103	253.772	206.171	0.0298705
Nptx1	2.39585	0.531183	0.0002005		Gns	2.38062	0.70221	0.0129003								Clk2	203.85	162.771	141.151	94.9956	96.3373	29.8318	78.2159	69.7872	105.958	0.014232
Gatad2a	2.39502	0.729579	0.0114753		Nkpd1	2.38058	0.677356	0.00906647								Itsn1	375.189	192.034	344.004	175.87	119.619	110.804	107.339	152.263	185.745	0.00689401
L3hypdh	2.39072	0.737323	0.0128169		Carm1	2.37823	0.452264	1.58354e-05								AK051847	150.251	62.1823	85.3671	32.0931	68.2389	63.9253	49.9251	29.3423	34.4682	0.0460553
Add2	2.38906	0.737306	0.0128952		Ece1	2.37601	0.568807	0.0011753								Lztr1	35.1465	35.9682	38.0348	16.6884	17.6618	12.7851	25.7946	14.2746	14.6809	0.0386229
Arid4a	2.38689	0.733896	0.0124701		Efcab8	2.3742	0.697141	0.0123892								Cyb5r3	2612.26	4403.97	3189.85	2231.11	1009.13	1406.36	1235.65	1506.77	2123.63	0.00595579
Upk1a	2.37776	0.453449	9.10627e-06		AK031392	2.37141	0.499023	0.000138429								Cirbp	6877.29	4198.53	6959.53	3860.16	1302.96	3260.19	3212.68	2582.13	2587.67	0.0124149
Dnah17	2.3772	0.554349	0.00046392		Six2	2.36649	0.623347	0.00399764								Ube2o	812.763	766.916	530.797	323.498	508.179	132.112	289.565	339.419	369.576	0.0196694
Spaca4	2.37217	0.737398	0.0137215		Gm1123	2.36623	0.529134	0.000414002								Sptlc2	144.101	134.119	136.08	65.4699	73.8586	34.0935	106.507	57.0986	47.8725	0.0152092
Rph3al	2.36913	0.653828	0.00431929		C77080	2.35316	0.580026	0.00174455								AK013187	101.925	52.4282	75.2244	21.8233	49.7743	55.402	27.4588	28.5493	30.0001	0.0268093
Tenm4	2.36805	0.734931	0.0135314		AK029324	2.35011	0.687733	0.0119713								Arl2bp	157.281	256.655	152.985	39.7954	137.281	63.9253	99.8501	63.4429	121.277	0.0499443
Pikfyve	2.36737	0.73735	0.0139593		Slc27a1	2.34981	0.562177	0.00116407								Myh9	318.955	254.216	212.995	73.1723	134.069	178.991	107.339	91.9922	141.703	0.00409888
Dnm2	2.36547	0.561423	0.000617741		AK140292	2.34805	0.670879	0.00947761								Hnrnpll	236.36	192.034	185.103	83.442	142.9	68.187	99.018	106.267	67.6598	0.00430527
Sgk1	2.35557	0.648738	0.00422354		Spsb1	2.34422	0.516743	0.000322967								Dyrk3	603.641	584.026	642.366	234.921	462.419	144.897	278.748	250.599	319.15	0.00804193
Luc7l2	2.35083	0.491129	6.68464e-05		Gpr176	2.34141	0.452991	2.37374e-05								Ikbkb	55.3558	35.9682	56.6296	28.2419	26.4927	17.0468	31.6192	16.6538	16.5958	0.0375575
AK034494	2.3507	0.442581	6.66284e-06		H2-M1	2.33636	0.708687	0.0166167								Crebbp	2531.43	1562.48	1883.15	643.146	1357.55	805.459	889.498	852.514	971.493	0.00148218
Ttc19	2.34114	0.587093	0.00133772		Bmf	2.33013	0.488853	0.000132304								Hmbs	333.013	237.146	255.256	84.7258	187.858	72.4487	141.454	114.197	159.575	0.010629
Dlx2	2.3358	0.689352	0.00857346		Cdc14b	2.32924	0.642774	0.00663198								5730480H06Rik	244.268	164.6	300.053	175.87	44.9574	119.327	89.8651	129.265	93.1918	0.0361396
Crispld2	2.33332	0.737402	0.0157497		Slc12a7	2.32395	0.577751	0.00194843								Kctd18	89.6236	58.5246	76.9149	28.2419	56.1967	42.6169	29.955	17.4468	32.5533	0.0332033
AK008812	2.32913	0.482316	5.53363e-05		4930488L21Rik	2.32343	0.607354	0.00368516								5830427D03Rik	171.339	84.1291	108.188	61.6187	64.2248	25.5701	49.093	71.3732	62.5534	0.0194957
E2f7	2.32252	0.476796	4.66064e-05		Wbscr17	2.30423	0.529945	0.000641525								E2f6	158.159	229.221	261.172	91.1444	76.267	127.851	96.5218	108.646	95.1067	0.000401771
Rest	2.32242	0.565342	0.000895937		Cbln1	2.30224	0.637297	0.00682548								Capn2	57.9917	92.0543	51.5583	28.2419	35.3237	29.8318	18.3059	38.8588	34.4682	0.0216369
Arr3	2.31933	0.724344	0.0142631		1700022I11Rik	2.29855	0.69083	0.0153623								Snrnp70	403.306	213.371	449.656	152.763	125.238	115.066	154.768	215.706	211.277	0.0034966
Tsc22d3	2.31635	0.380146	1.09796e-07		Ddit4	2.29012	0.500449	0.000275239								Optn	166.946	79.252	100.581	44.9303	67.4361	34.0935	50.7571	64.2359	55.5321	0.0140682
Trak1	2.30798	0.481159	6.39308e-05		Gm15816	2.28822	0.529059	0.000696474								Srrm1	542.135	700.466	769.149	276.001	378.124	285.533	201.364	343.385	352.98	0.000411038
Lvrn	2.30295	0.634858	0.00426565		Arhgdig	2.28643	0.573406	0.00219505								Sbno2	904.144	828.488	737.03	333.768	512.996	340.935	389.415	348.143	327.448	1.79163e-05
Rfx2	2.29981	0.387751	2.73414e-07		AK088937	2.28443	0.416422	5.78672e-06								Gan	441.089	498.678	415.847	168.168	288.209	208.823	179.73	202.224	188.299	7.24261e-05
Atp13a2	2.29605	0.671418	0.00780793		Tinagl1	2.28173	0.672651	0.012859								Gm11201	122.134	64.0112	64.2366	38.5117	52.9855	55.402	19.1379	40.4448	21.7022	0.0464673
Doc2b	2.28817	0.508254	0.000206692		Col18a1	2.27836	0.663061	0.0114194								Taf4b	487.658	593.78	558.689	223.368	331.561	255.701	218.006	237.118	228.512	1.07158e-05
Slc25a38	2.28299	0.687062	0.0103158		Mt1	2.27758	0.552925	0.00143455								Aplp2	225.816	220.077	184.258	105.265	109.182	68.187	89.8651	90.4061	111.064	6.28401e-05
Fgf21	2.27647	0.737161	0.0194291		Mad2l2	2.2666	0.687799	0.0166334								Rabep1	28.1172	35.3586	43.9514	17.9721	9.63373	25.5701	9.98501	20.6189	14.0426	0.0379849
Pip5k1c	2.27521	0.52084	0.00034227		Ttc19	2.26558	0.614622	0.00551387								AK172714	234.603	148.14	213.84	96.2793	83.4923	38.3552	107.339	121.335	95.1067	0.0074438
Inhba	2.27515	0.697326	0.0121351		Trak1	2.2649	0.511578	0.000492633								Ilkap	285.565	210.932	360.063	106.549	157.351	102.281	143.951	136.402	130.852	0.00049666
Zc3h6	2.27474	0.241559	2.96957e-18		Adamtsl3	2.26412	0.469181	0.000105705								AK171827	267.113	159.723	171.579	93.7118	109.182	34.0935	95.6897	118.955	90.0003	0.0118911
Cdkn2a	2.27278	0.634399	0.00487598		Nptxr	2.25171	0.684057	0.0167393								Ctif	85.2303	139.605	76.0697	61.6187	43.3518	17.0468	42.4363	42.0309	65.7449	0.0300799
Errfi1	2.26114	0.503697	0.000217561		Prrt4	2.2488	0.639387	0.00900328								Git1	4478.54	5586.66	5366.29	3305.59	2127.45	1423.4	1684.14	2520.27	2897.88	0.00215487
Kcne4	2.25788	0.669513	0.00892149		AK008812	2.23908	0.493453	0.000322328								Sumo3	47.4478	31.7008	77.7601	25.6745	17.6618	29.8318	20.8021	20.6189	26.8086	0.0275244
Akap9	2.25162	0.475857	8.38538e-05		AK034494	2.23389	0.487068	0.00026509								Adipor2	223.18	107.905	190.174	69.3211	114.802	102.281	57.4138	81.6827	44.0427	0.0189484
AK140292	2.25122	0.536807	0.000662233		Apol8	2.23209	0.656595	0.0126067								AK154450	168.703	75.5942	147.068	37.228	89.112	38.3552	72.3913	54.7195	60.6385	0.0289173
AK139607	2.24047	0.506971	0.000284784		AK149188	2.22877	0.665299	0.0144795								Enc1	1803.02	830.317	589.117	440.317	395.786	630.73	335.33	531.334	567.449	0.0161269
Ppp2r3a	2.23928	0.596013	0.0028489		Dnajc2	2.22716	0.552333	0.00188538								AK156427	340.921	352.976	267.934	205.396	203.111	76.7104	130.637	89.6131	160.213	0.0115742
Olfr920	2.23383	0.488293	0.000154753		Lao1	2.22049	0.695069	0.0212998								Cd14	1490.21	1161.96	789.434	605.918	561.165	579.59	404.393	416.344	529.789	0.000349199
Gas8	2.23284	0.728284	0.0206486		Rfx2	2.21823	0.438893	3.91108e-05								Dlgap4	238.118	376.752	212.15	150.196	96.3373	72.4487	99.018	155.435	169.788	0.0423342
Xkr7	2.23123	0.726235	0.0203259		Porcn	2.21642	0.511011	0.000663633								Hspa1a	156.402	194.472	138.616	71.8885	44.9574	106.542	55.7496	84.8549	75.3194	0.00202333
Tnfaip3	2.23038	0.627067	0.00520765		Bdkrb1	2.21397	0.670429	0.0163793								Rgp1	113.347	106.685	84.5218	42.3629	74.6614	8.52338	46.5967	50.7543	50.4257	0.0388736
Samhd1	2.22808	0.336829	4.97061e-09		Prkd3	2.2133	0.496799	0.000442658								AK163755	234.603	201.788	325.409	119.386	178.224	55.402	105.675	87.234	136.596	0.0119903
Saal1	2.2265	0.672706	0.0106797		1700124L16Rik	2.21004	0.690878	0.0211302								Med13l	347.95	270.676	280.612	132.224	194.28	68.187	125.645	96.7504	188.299	0.00857964
AK087806	2.21937	0.737007	0.0235167		Atp9b	2.20828	0.562892	0.00270614								Asph	65.021	49.3801	56.6296	15.4047	12.845	55.402	28.2909	18.2398	22.9788	0.0290493
Has1	2.21828	0.623044	0.0051623		Ina	2.20025	0.706444	0.0258733								Nphp3	528.955	463.319	635.604	342.754	124.436	196.038	211.349	217.292	364.469	0.0105918
Gm10714	2.21655	0.73001	0.0221922		Ksr1	2.1989	0.628717	0.00955709								AK012046	144.979	184.109	180.877	84.7258	56.9995	34.0935	59.9101	108.646	111.703	0.0165914
Pde4b	2.21572	0.645732	0.00755417		Btf3	2.19784	0.412232	1.14856e-05								AK039091	231.967	156.065	241.732	101.414	96.3373	115.066	78.2159	92.7852	77.8726	0.000128993
Zbtb16	2.213	0.709904	0.0180046		Gm16291	2.19753	0.707696	0.0264258								Snord57	29.8745	43.8934	39.7253	15.4047	16.859	21.3084	9.15293	20.6189	17.8724	0.0244653
Tinagl1	2.20596	0.578723	0.00237718		Angptl2	2.19676	0.508414	0.000704877								Mroh1	165.189	135.338	195.245	115.535	54.5911	68.187	74.0555	65.029	64.4683	0.0333156
AK170106	2.20384	0.687596	0.0141655		Fzd1	2.18761	0.507485	0.000727312								Aoc2	977.952	794.959	833.385	593.08	429.504	332.412	342.819	302.147	321.065	0.000419059
Ankrd36	2.20267	0.73608	0.024727		Ptx3	2.18557	0.411653	1.26632e-05								Usp30	1068.45	1062.59	1197.67	612.336	527.447	357.982	420.203	474.236	570.002	8.71913e-06
Zfp422	2.19909	0.729284	0.0233267		1700001J03Rik	2.18329	0.63921	0.0120163								AK039878	99.2889	261.532	168.198	69.3211	98.7457	42.6169	115.66	84.8549	58.7236	0.0278672
Tmcc3	2.19819	0.736544	0.0251827		Tnfrsf12a	2.18184	0.648879	0.0139901								Trappc10	299.624	182.28	233.28	50.0652	193.477	51.1403	107.339	103.095	129.575	0.0456408
Plec	2.19356	0.73477	0.0251298		Sgk1	2.18102	0.403967	8.38206e-06								Mprip	350.586	241.414	218.912	141.21	138.083	76.7104	64.0705	154.642	144.894	0.00979123
Maff	2.1925	0.539713	0.00104476		Rasd1	2.17486	0.55286	0.00262284								Camk4	555.315	1388.74	670.258	504.503	398.997	353.72	288.733	256.151	516.385	0.0123792
Cenpk	2.19117	0.724885	0.0228973		Cdkn2a	2.1626	0.671432	0.0200812								Ranbp3	398.034	270.676	288.219	133.507	185.449	132.112	69.063	149.091	179.362	0.00591783
Ankrd63	2.1836	0.402567	3.89067e-06		Rab15	2.16122	0.519497	0.00124471								Jmy	2013.89	2690.3	2375.91	1091.17	826.092	1014.28	881.177	1000.02	1465.54	4.08213e-05
Btf3	2.1827	0.412437	7.24748e-06		Fosl1	2.15756	0.692719	0.0258733								Scpep1	94.8956	338.345	189.329	84.7258	114.802	59.6637	85.7047	99.1295	107.873	0.0260611
4931423N10Rik	2.17925	0.725434	0.0240103		Vps16	2.1573	0.559013	0.00332396								Firre	184.519	202.397	240.042	97.563	72.253	55.402	57.4138	120.541	152.554	0.0155332
Braf	2.17749	0.73684	0.0270532		1700042O10Rik	2.15712	0.708203	0.0306177								Ostm1	158.159	123.755	170.734	52.6327	80.2811	25.5701	57.4138	105.474	79.7875	0.0179842
Mpp3	2.17615	0.73656	0.0270943		A430033K04Rik	2.15559	0.708526	0.0308988								Ppp1r37	1456.82	1460.07	1695.51	933.267	737.783	349.459	542.519	599.535	922.982	0.00333349
AK030777	2.17317	0.364773	2.36873e-07		Gpnmb	2.15189	0.513332	0.00111295								Tgfbr3	8161.9	2873.19	3996.19	3265.79	1299.75	2471.78	1229.82	1685.99	3358.74	0.0439797
Taf7l	2.16948	0.736763	0.0277164		Myh7b	2.15109	0.543363	0.00239483								Cic	1022.76	808.37	738.721	360.726	564.376	230.131	359.46	302.147	458.938	0.00179381
Grin2a	2.16724	0.727632	0.0255132		BC067249	2.1451	0.66057	0.0188609								Far2	167.825	128.632	225.673	109.117	96.3373	12.7851	76.5517	76.9245	90.6386	0.0464023
Zfp101	2.16697	0.47883	0.000189228		1500011B03Rik	2.14049	0.42642	4.5715e-05								Tmem200b	202.971	479.779	255.256	182.289	73.0558	136.374	73.2234	154.642	210.639	0.0403192
AK088937	2.16647	0.403348	4.99784e-06		March3	2.13814	0.539966	0.00239002								AK171899	349.708	262.141	400.633	124.521	186.252	110.804	169.745	146.712	157.66	0.000158668
Jhy	2.16394	0.712228	0.0220858		C2	2.13747	0.4478	0.000128935								Srrm2	434.059	313.96	296.672	123.237	256.097	110.804	126.477	117.369	189.575	0.023042
Ctnnal1	2.16321	0.530731	0.00100147		Slx4	2.13325	0.520649	0.00153652								Psap	83.473	40.2356	64.2366	15.4047	28.9012	38.3552	39.108	14.2746	30.0001	0.0417236
Svep1	2.16253	0.351071	7.56032e-08		AK083547	2.13185	0.634412	0.0140707								Ttc28	1245.07	1950.82	1473.22	969.211	452.785	302.58	454.318	751.798	1192.98	0.0355949
Gm20219	2.16206	0.413233	9.44441e-06		Tctn1	2.12366	0.493429	0.000739535								Rab4b	59.7491	25.6045	58.3201	33.3768	20.0703	12.7851	18.3059	20.6189	21.7022	0.0498444
Pde1b	2.16182	0.39194	2.5018e-06		Gfod1	2.12347	0.591769	0.00727924								Skiv2l	116.862	78.0327	67.6175	23.107	65.0277	17.0468	44.1005	32.5145	49.7874	0.0479434
Medag	2.16023	0.445812	5.173e-05		Snai1	2.12287	0.562309	0.00427966								Ier3	1004.31	2530.58	1282.2	914.011	370.898	882.17	688.966	685.976	707.237	0.0120709
Rgag1	2.15826	0.714661	0.0230392		Atp6v1b2	2.1211	0.462777	0.00026809								Foxo3	113.347	31.7008	118.331	28.2419	27.2956	51.1403	47.4288	38.0657	39.5746	0.0488874
Itk	2.1579	0.736381	0.0287376		Stxbp1	2.11537	0.662945	0.0214633								Ptdss2	183.641	216.419	219.757	101.414	101.154	34.0935	102.346	80.8897	123.83	0.00382546
AK138429	2.15765	0.73533	0.0284659		Slc37a2	2.11506	0.530325	0.00219253								AK087617	772.345	609.021	694.769	340.187	360.462	106.542	141.454	486.924	385.533	0.0440946
AK148282	2.15746	0.730786	0.0272		Eda2r	2.11408	0.707999	0.0350477								Capn7	230.21	137.777	210.459	53.9164	108.379	38.3552	135.63	92.7852	77.8726	0.0220101
Bdkrb1	2.1533	0.665899	0.0131408		Dst	2.11364	0.683687	0.0274475								AK076489	68.5357	57.9149	66.7722	35.9443	14.4506	25.5701	43.2684	27.7563	22.3405	0.0211381
Angptl2	2.15197	0.487522	0.000289608		P4ha2	2.10769	0.606663	0.0101786								AK042797	52.7198	73.7653	58.3201	34.6605	28.9012	12.7851	30.7871	27.7563	26.8086	0.00649476
Npc1l1	2.14733	0.548179	0.00170893		Sulf2	2.10435	0.682707	0.0280993								AK052150	259.205	166.429	194.4	59.0513	121.224	63.9253	99.8501	115.783	82.3407	0.00329256
A930018P22Rik	2.14561	0.722562	0.0261076		Pxdn	2.08836	0.494469	0.000987607								Dus3l	171.339	126.803	170.734	77.0234	56.1967	72.4487	35.7796	69.7872	98.2982	0.00535611
Gm1123	2.14211	0.523824	0.000956339		Il6	2.08702	0.705574	0.0372201								Pxn	1317.99	690.712	812.255	313.229	580.432	315.365	436.012	380.657	426.385	0.00125993
Tbpl1	2.14198	0.732182	0.0290412		Mir7666	2.08466	0.651618	0.0211302								Slc6a20a	195.942	158.504	212.15	105.265	125.238	25.5701	54.9176	68.9941	112.341	0.0299426
Il20ra	2.13763	0.541052	0.00152381		Dgkk	2.08391	0.70508	0.0373312								Gpi1	736.319	451.736	386.265	112.968	447.968	161.944	261.274	181.605	199.788	0.0332033
AK048349	2.13653	0.396537	4.62635e-06		4930528A17Rik	2.08373	0.549555	0.00405334								Chd2	6464.32	5140.41	6001.9	2657.31	3049.88	1858.1	2380.59	2640.02	2662.35	5.17609e-07
4930552P12Rik	2.13325	0.631955	0.00884389		Tnfsf11	2.08281	0.42276	6.95807e-05								Slc2a1	1231.89	3130.45	1510.41	749.695	977.823	933.31	756.365	819.999	827.875	0.00150435
Arrdc3	2.13026	0.6592	0.0132093		Azin2	2.08267	0.598739	0.0100525								St8sia2	62.3851	156.065	112.414	62.9025	24.0843	76.7104	39.108	26.9632	55.5321	0.0348868
Kif1bp	2.12388	0.447527	7.92382e-05		Slc27a5	2.0825	0.706968	0.0380963								Kctd17	29.8745	65.2305	34.654	10.2698	21.6759	17.0468	19.1379	19.8259	23.6171	0.0401369
Nup133	2.12057	0.510774	0.00076525		Iars2	2.08232	0.437753	0.000136021								Lama4	1025.4	3509.03	1784.26	1264.47	507.376	809.721	426.859	1230.79	1193.62	0.0489075
Vps16	2.11353	0.542768	0.00184169		AK165776	2.08011	0.700415	0.0363578								Psmd13	73.8077	42.0645	104.807	38.5117	24.0843	25.5701	38.2759	26.1702	37.0214	0.0187837
Myh7b	2.10619	0.505356	0.000724534		4930552P12Rik	2.07943	0.655332	0.0224498								Aktip	112.469	63.4016	138.616	55.2001	38.5349	25.5701	54.9176	30.1354	65.7449	0.0233185
Ece1	2.10581	0.478834	0.000308011		Pawr	2.07688	0.614049	0.0131861								Sbf1	57.9917	45.7223	45.6418	12.8372	24.8871	21.3084	10.8171	26.9632	31.2767	0.0356148
Adamtsl3	2.10101	0.425968	3.60316e-05		Scd3	2.0751	0.670602	0.0272462								Vps16	77.3223	43.8934	49.8679	12.8372	21.6759	29.8318	27.4588	26.1702	28.7235	0.0132969
AK149188	2.09987	0.660562	0.0151618		Col6a3	2.07358	0.708621	0.0400133								St7l	62.3851	50.5994	72.6888	10.2698	31.3096	42.6169	22.4663	23.7911	28.7235	0.0135891
A930017K11Rik	2.09294	0.712509	0.0282273		Kdm3a	2.07166	0.519455	0.00219253								AK159934	179.247	71.9364	74.3792	26.9582	46.563	25.5701	61.5742	54.7195	62.5534	0.0420666
Irs2	2.09015	0.433972	5.84053e-05		Pax9	2.06921	0.597528	0.0105144								Ankrd52	514.896	432.838	383.729	204.112	144.506	247.178	150.607	183.984	204.894	0.0034971
Adamts1	2.08912	0.295155	2.471e-10		Ceacam16	2.06806	0.425343	9.11362e-05								Tcirg1	528.955	499.897	770.839	238.773	339.589	204.561	213.846	269.632	268.086	6.41881e-05
Reln	2.087	0.648524	0.0136817		Dnah9	2.06644	0.638769	0.0194181								Eif6	121.255	96.3217	135.235	80.8746	61.0136	29.8318	61.5742	28.5493	38.9363	0.0153711
Eda2r	2.08473	0.720923	0.0316445		Rab11fip5	2.06601	0.417855	6.47249e-05								Dvl3	119.498	101.808	79.4505	48.7815	45.7602	17.0468	29.955	57.8916	56.8087	0.0373134
Nptxr	2.08385	0.664781	0.0171987		Stx7	2.06483	0.631461	0.017758								Cnksr3	173.097	342.003	285.684	101.414	126.041	76.7104	86.5368	124.507	164.681	0.00325318
Atp2b4	2.08326	0.488304	0.000504849		Csf2rb	2.06392	0.708626	0.0413402								Cmtm4	3497.96	7536.26	5632.53	3190.05	1174.51	1589.61	1327.17	2989.75	3873.21	0.031029
Chchd7	2.08003	0.498947	0.000722158		Tank	2.06287	0.61939	0.0152561								Sympk	259.205	182.889	224.828	106.549	126.041	46.8786	60.7421	82.4758	142.979	0.0091655
Tmcc2	2.07885	0.339766	9.66046e-08		Zfp101	2.06203	0.520077	0.002348								Zfp384	57.1131	48.1608	48.1774	23.107	24.0843	8.52338	22.4663	16.6538	35.1065	0.0248959
Lats1	2.07809	0.524113	0.00144769		Dnah17	2.05807	0.599632	0.0115496								Fat4	967.408	1457.63	1285.58	630.308	326.744	340.935	399.4	674.081	768.514	0.0040271
Mkl2	2.07678	0.692414	0.024302		Nog	2.05026	0.559898	0.00587593								Timp2	12018.3	32685.4	20578.5	12081.1	4210.74	8310.29	5577.46	10356.3	14680.9	0.0298243
Slx4	2.0717	0.46328	0.000232575		Mtbp	2.0499	0.708209	0.0429998								Ttll3	123.013	115.22	83.6766	25.6745	74.6614	59.6637	45.7646	19.8259	46.5959	0.0265212
Ankrd61	2.07075	0.563938	0.00374065		Wfikkn1	2.04048	0.514151	0.00233467								AK047910	89.6236	83.5194	99.7358	38.5117	47.3658	0	49.093	51.5473	44.0427	0.0440607
AK081591	2.07021	0.628641	0.0111937		AK156075	2.03961	0.675014	0.032274								Gba2	62.3851	42.6742	59.1653	30.8094	21.6759	4.26169	19.97	36.4797	25.532	0.0364353
Gcnt4	2.06992	0.504803	0.000922602		Chrna7	2.03869	0.680223	0.0342067								AK039248	239.875	199.349	125.938	93.7118	69.8445	42.6169	72.3913	76.9245	121.915	0.00595096
Atp6v1b2	2.06548	0.375148	2.60978e-06		Gcnt4	2.03837	0.595174	0.0117099								AK045578	117.741	62.1823	113.259	60.335	41.7461	25.5701	24.9625	65.029	30.0001	0.0290123
Chrna7	2.06469	0.555954	0.00329854		Pcmt1	2.0382	0.565145	0.00691842								Fxyd5	662.512	1199.75	930.585	535.313	183.844	392.075	327.841	467.891	450.002	0.00496495
AK030929	2.06216	0.73536	0.0384953		Gm15867	2.03785	0.572231	0.00787055								Cul4a	130.921	79.252	112.414	42.3629	53.7883	25.5701	44.1005	67.4081	38.9363	0.00514346
Vps50	2.06137	0.694953	0.0262923		Eya2	2.03564	0.675174	0.0328482								Card19	88.7449	110.953	90.4384	34.6605	63.422	25.5701	59.9101	31.7214	29.3618	0.0121217
A630005I04Rik	2.05972	0.703409	0.0288824		Tsku	2.03549	0.599187	0.0127055								Wdr91	2925.95	2787.84	4122.13	1866.53	1009.13	1052.64	1282.24	1417.95	1661.5	0.000141344
1500011B03Rik	2.0563	0.31417	7.4102e-09		4930415F15Rik	2.03532	0.530644	0.00355345								AK089379	379.582	410.282	290.755	79.5909	209.534	144.897	105.675	214.12	156.384	0.00488964
Porcn	2.051	0.351502	4.58508e-07		Arxes2	2.03493	0.484148	0.00106889								AK043676	581.675	763.258	597.569	246.475	503.362	161.944	229.655	240.29	253.405	0.00438238
4930488L21Rik	2.04284	0.583661	0.00616564		Coro2a	2.03304	0.698892	0.0415901								Cdc42bpb	2717.7	3976.01	2598.2	1644.45	1284.5	532.711	753.868	1464.74	2128.09	0.0192256
Gm15816	2.03551	0.450513	0.000194436		Tktl1	2.03212	0.652741	0.0259117								Lmcd1	402.428	818.734	1135.13	535.313	134.872	366.505	232.151	337.833	373.406	0.0303386
Ttc39aos1	2.03264	0.430885	8.85147e-05		Jdp2	2.02003	0.549646	0.00568686								Zcchc4	235.482	144.483	239.197	77.0234	134.872	76.7104	71.5592	90.4061	68.9364	0.00184584
AK006051	2.03193	0.674988	0.0235844		Saa3	2.01429	0.533301	0.00425579								Tom1l2	187.155	202.397	170.734	100.13	81.8867	68.187	73.2234	57.8916	88.7237	4.03082e-05
March3	2.03145	0.453873	0.000229287		Smoc2	2.01397	0.679476	0.0366991								Tmc6	84.3516	39.0164	79.4505	38.5117	48.1686	25.5701	14.9775	22.998	19.7873	0.0463043
AK053023	2.03007	0.647084	0.0170797		Pole3	2.01394	0.641442	0.0244126								Eri3	260.084	284.088	407.395	120.67	128.45	68.187	119.82	166.538	193.405	0.00235746
C230071H18Rik	2.0288	0.307736	5.55679e-09		Nsg1	2.01051	0.491268	0.00155032								AK088944	82.5943	67.0594	74.3792	35.9443	54.5911	8.52338	34.1155	17.4468	37.0214	0.0404165
4930512B01Rik	2.02213	0.609764	0.0104922		Gnao1	2.00733	0.375112	1.05e-05								Trim26	309.289	351.757	305.124	197.693	146.914	21.3084	103.178	159.4	180.639	0.0424319
Mt1	2.0202	0.405416	2.88975e-05		Tomm34	2.00595	0.438368	0.000275239								Zfp513	59.7491	37.1875	39.7253	16.6884	20.0703	8.52338	23.2984	24.5841	21.0639	0.0201391
Fam209	2.01706	0.453586	0.000255957		Gal3st4	2.00437	0.694471	0.0436973								Csf1r	82.5943	115.22	180.877	48.7815	61.8164	42.6169	26.6267	49.1682	87.4471	0.0231942
Fip1l1	2.01581	0.613855	0.0114435		Fignl1	1.99929	0.46654	0.000779843								Adrbk2	172.218	151.188	251.03	64.1862	56.9995	110.804	63.2384	102.302	82.3407	0.000965231
Bbs1	2.01408	0.673338	0.0247955		Ext2	1.99896	0.69907	0.0462491								Ankrd50	426.151	919.323	666.877	404.373	213.548	247.178	164.753	272.804	377.235	0.00572981
Ptx3	2.01367	0.344596	4.37203e-07		Has1	1.99638	0.683285	0.040467								Cpt1b	662.512	385.896	765.768	291.405	177.421	234.393	252.954	295.802	259.788	0.000276848
Pxdn	2.01287	0.423872	7.86228e-05		C230071H18Rik	1.99493	0.491254	0.00172542								Arl4a	74.6863	43.8934	59.1653	41.0792	22.4787	8.52338	15.8096	26.9632	33.1916	0.036562
Ceacam16	2.00939	0.390635	1.45201e-05		Slc1a4	1.9926	0.522787	0.00382493								AK166079	303.139	161.552	300.053	136.075	68.2389	106.542	134.798	92.7852	97.6599	0.00183672
Mdrl	2.00642	0.397204	2.14459e-05		Cyb5r3	1.99081	0.401866	6.24658e-05								AK138537	147.615	106.076	167.353	38.5117	92.3232	55.402	57.4138	53.9265	52.3406	0.00266442
2310001K24Rik	2.00584	0.721946	0.0406719		Cdkn2b	1.98967	0.656197	0.0316039								Tbc1d10a	84.3516	92.6639	84.5218	34.6605	25.6899	34.0935	55.7496	30.1354	37.0214	0.00207023
Sh3tc2	2.00309	0.628588	0.0148517		Ccdc85c	1.98922	0.451735	0.000537916								Cd33	583.432	170.087	241.732	138.642	235.223	85.2338	110.667	116.576	140.426	0.0295685
Cyp2s1	1.99363	0.539969	0.00352858		Mir378a	1.98863	0.670336	0.0365321								Rangap1	132.678	67.669	157.211	37.228	69.8445	34.0935	54.0855	53.9265	46.5959	0.00826554
C77080	1.99063	0.560763	0.00530826		Gnrh1	1.98826	0.630596	0.0236688								Nr1h2	177.49	60.9631	144.532	71.8885	46.563	12.7851	51.5892	62.6498	70.213	0.0426584
AK040276	1.98943	0.527837	0.00273598		Daam2	1.98781	0.686517	0.0428855								Eif5a2	527.198	1065.63	713.364	311.945	228.801	413.384	284.573	256.151	403.406	0.00057107
Gpr156	1.98796	0.534856	0.00326163		Anapc2	1.98283	0.659878	0.0335954								Cul9	769.709	531.598	420.074	252.894	294.631	157.683	166.417	210.948	332.554	0.00151232
Mia3	1.98756	0.511269	0.00187782		Col6a1	1.98227	0.596965	0.0156247								Gga2	485.022	684.006	830.004	308.094	241.646	366.505	228.823	228.394	269.363	2.75178e-05
4930474N09Rik	1.98487	0.626709	0.0156252		Arg1	1.98218	0.553715	0.00744332								Fstl1	11721.4	31074.1	14804.8	13952.8	3932.17	7453.7	4285.23	7406.96	10279.8	0.0309956
Sbno2	1.98442	0.644865	0.0200304		Bbs1	1.98046	0.69192	0.0459485								AK077171	315.44	560.251	401.479	259.312	83.4923	149.159	109.003	236.325	209.362	0.0118922
Gm4951	1.98374	0.699912	0.0360175		Adh7	1.97994	0.671115	0.0377385								Tmem128	142.343	117.049	136.08	71.8885	25.6899	85.2338	26.6267	67.4081	47.2342	0.0135451
Vmn2r1	1.98213	0.676973	0.0288824		Adamts4	1.97552	0.538675	0.00580164								Pcdhgc4	66.7784	76.8135	77.7601	53.9164	15.2534	17.0468	24.9625	28.5493	41.4895	0.0251515
Fscn2	1.97987	0.620248	0.0146499		Sertad4	1.97341	0.693806	0.0479139								Irf3	96.6529	53.0379	65.0818	35.9443	27.2956	42.6169	15.8096	24.5841	29.3618	0.00571302
Prpf39	1.97544	0.646447	0.0211315		Jhy	1.97317	0.694299	0.0481325								AK170464	216.151	154.846	114.95	41.0792	108.379	76.7104	54.0855	42.8239	74.0428	0.00890507
Dok1	1.97454	0.484888	0.00101507		Ptchd4	1.96886	0.582409	0.0132295								Fzd4	1311.84	716.926	906.074	430.047	369.293	366.505	249.625	448.065	534.257	0.000422011
AK090163	1.97175	0.642752	0.0205594		Clcn3	1.96827	0.581445	0.0130882								Ninl	576.403	635.235	698.996	359.443	298.646	136.374	195.54	187.157	383.618	0.00308827
Zbtb33	1.96674	0.650121	0.0227674		Ptbp2	1.96813	0.609045	0.0195869								AK164636	96.6529	89.0061	81.141	24.3908	54.5911	25.5701	30.7871	37.2727	45.3193	0.00357768
Lncpint	1.96598	0.721575	0.0456881		Hdgfrp3	1.96171	0.676892	0.0426207								Zc3h12c	308.411	604.754	468.251	160.465	211.139	68.187	203.029	283.114	202.341	0.009415
Ppp4r4	1.96527	0.720194	0.0452574		Inhbb	1.96127	0.447987	0.000587516								Mir3091	30.7532	30.4815	28.7374	6.41862	7.2253	17.0468	18.3059	14.2746	10.2128	0.0325085
Epb41l1	1.96025	0.656513	0.0251097		Cyfip1	1.95807	0.439148	0.000437595								Zswim4	1810.05	2056.89	1845.96	870.365	948.922	413.384	684.805	749.419	988.727	0.000144974
Pcdhga3	1.95623	0.50629	0.00201824		Chfr	1.95748	0.468696	0.00117659								Tnfrsf11a	1324.14	2298.31	2065.71	1061.64	430.306	315.365	391.912	1207	1218.52	0.0414479
Mir451a	1.95291	0.477156	0.000946302		AK040276	1.95278	0.557013	0.00932289								Inf2	688.872	971.142	649.973	292.689	441.546	123.589	247.129	295.009	476.172	0.00802277
Tctn1	1.95122	0.445445	0.000328757		Atp13a2	1.951	0.670271	0.0414758								Arhgdia	64.1424	88.3965	80.2957	29.5256	28.0984	21.3084	39.94	35.6866	34.4682	0.000871691
Gm15800	1.95086	0.631377	0.0193453		Gm16796	1.9471	0.636701	0.0297355								Rnf217	418.243	663.888	471.632	196.41	142.097	230.131	218.838	228.394	244.469	2.75178e-05
Bmf	1.9454	0.476166	0.000969057		AK085138	1.94693	0.518073	0.00451447								Ptpn23	808.37	1000.4	747.173	379.982	518.616	123.589	294.558	360.831	393.831	0.00515459
Micall1	1.92876	0.410948	9.72411e-05		BC038474	1.94629	0.398579	8.31773e-05								Pkmyt1	390.126	197.52	443.74	87.2932	199.9	89.4955	177.234	157.021	121.277	0.0062674
Cxcl13	1.92858	0.481858	0.00127479		Bnip3	1.94423	0.384295	3.86477e-05								AK038665	100.168	88.3965	87.0575	28.2419	47.3658	25.5701	45.7646	13.4816	61.9151	0.0322547
Cep76	1.92844	0.50937	0.00257975		Nfatc2	1.94076	0.664088	0.0404005								Atg2a	299.624	148.75	166.508	61.6187	166.985	34.0935	63.2384	55.5125	114.256	0.0427293
Tomm34	1.92715	0.383589	2.41239e-05		Pde1b	1.9399	0.418102	0.000218124								Slit3	3396.03	3941.26	3582.88	2125.85	998.696	1035.59	676.484	1519.46	2441.5	0.00960093
AK162488	1.92675	0.466646	0.00083188		Kremen1	1.93836	0.500033	0.00315449								Arhgap32	66.7784	64.6209	47.3322	20.5396	30.5068	0	33.2834	30.9284	28.7235	0.0363387
4930415F15Rik	1.91919	0.475687	0.00114961		Slc25a18	1.93792	0.377367	2.77654e-05								Tspyl2	398.913	374.313	449.656	277.284	151.731	89.4955	85.7047	167.331	211.916	0.00705768
Slc39a14	1.91888	0.408282	9.47158e-05		Tmcc2	1.93749	0.451769	0.000772464								Zswim8	217.03	153.627	163.127	64.1862	104.365	17.0468	45.7646	77.7175	118.724	0.0298384
Tnfrsf10b	1.91823	0.605238	0.0155505		Ankrd63	1.9368	0.471968	0.00150921								Ccdc9	262.72	196.911	271.315	109.117	96.3373	119.327	87.3688	52.3404	121.277	0.000405724
Zdhhc9	1.91821	0.580497	0.0108249		Gga2	1.93591	0.516699	0.00468331								Fbrsl1	128.285	98.1506	102.271	46.2141	44.1546	51.1403	28.2909	46.7891	46.5959	0.0474642
Hdhd2	1.91341	0.564465	0.00854061		Socs2	1.93405	0.655137	0.0376295								Ppp6r2	57.1131	73.7653	99.7358	26.9582	11.2393	29.8318	29.1229	52.3404	35.1065	0.028708
Sbsn	1.90907	0.464424	0.000890094		Rhof	1.93291	0.48433	0.00217831								Mob2	207.364	184.109	231.59	86.0095	126.844	25.5701	74.0555	96.7504	88.0854	0.00387208
Mical2	1.90717	0.69068	0.0422772		Itgav	1.9329	0.426791	0.000330817								Serpind1	78.201	252.997	146.223	89.8607	36.1265	51.1403	36.6117	68.9941	98.2982	0.0331869
Klhl7	1.90536	0.668714	0.0348806		Reln	1.93061	0.667501	0.0431681								Ndufs2	115.105	79.8616	139.461	55.2001	28.9012	72.4487	40.7721	30.9284	38.298	0.00201097
Cited2	1.9046	0.599653	0.0152597		Sod3	1.92717	0.504535	0.00374442								Cep250	484.143	255.435	269.625	98.8467	140.492	93.7572	178.066	136.402	153.192	0.000732281
Tmprss9	1.90424	0.625282	0.0217063		Slc6a9	1.92426	0.35548	8.12775e-06								Lama1	199.456	424.303	146.223	165.6	118.816	59.6637	49.093	72.1663	145.532	0.0358882
Tnfrsf12a	1.9038	0.594963	0.0143167		Naaladl1	1.92397	0.409266	0.000168665								Ldb1	228.452	175.574	239.197	111.684	76.267	89.4955	58.2459	75.3384	98.9365	6.06875e-05
Ankrd2	1.89772	0.649255	0.0292558		Tns1	1.91886	0.644325	0.0356782								Pvr	514.018	1243.04	854.516	455.722	273.758	336.673	272.092	333.075	391.278	0.000504047
Spon1	1.89525	0.537366	0.00568277		Acsbg1	1.91867	0.391664	7.81391e-05								Map1b	468.327	1302.17	719.281	658.55	293.026	230.131	143.118	362.417	274.469	0.0293439
Gm15694	1.89372	0.409517	0.000127693		Ankrd61	1.91438	0.582862	0.017079								Tas1r3	227.574	187.157	174.96	88.5769	97.1401	51.1403	74.0555	79.3036	73.4045	8.72524e-06
Bpgm	1.89242	0.601381	0.0165978		Slc39a14	1.91262	0.572832	0.0149014								Tmem57	138.829	98.1506	147.913	28.2419	52.9855	42.6169	50.7571	62.6498	65.1066	0.00119371
Sphk1	1.89232	0.627639	0.0233411		Trib3	1.9099	0.457627	0.00118691								Renbp	47.4478	40.8453	53.2488	10.2698	12.845	25.5701	16.6417	27.7563	17.8724	0.00820828
Zgrf1	1.88613	0.40603	0.00011811		Slc6a8	1.90837	0.584314	0.0179418								Jun	1659.79	2691.52	1667.62	1130.96	577.221	656.3	608.254	878.684	858.514	0.000156669
Fignl1	1.88612	0.466814	0.00112732		Samhd1	1.90397	0.403223	0.000156287								Zfp263	117.741	73.7653	115.795	30.8094	51.3799	29.8318	31.6192	57.8916	38.9363	0.00237638
AK028111	1.87709	0.499276	0.002827		Pcdhga3	1.90332	0.582115	0.017758								Pde3b	2737.03	1121.72	780.137	417.21	771.501	421.907	855.383	590.812	571.279	0.0104326
Iars2	1.87643	0.383446	4.22747e-05		Tnfaip3	1.90227	0.63913	0.0357884								Slc4a1	39973.9	25221	38427.9	12680.6	20278.2	8288.99	13928.3	11051	14784.3	0.000244784
Gm12610	1.87581	0.657987	0.0347417		AK087376	1.9	0.40548	0.000178361								4930413G21Rik	596.612	476.731	620.39	211.814	211.942	200.299	240.472	158.607	300.639	5.44612e-06
Tcirg1	1.87164	0.323708	6.04276e-07		Rab25	1.89965	0.596821	0.0218926								Espnl	29.8745	31.0912	60.0105	12.8372	24.0843	8.52338	16.6417	15.8607	16.5958	0.0288294
Gsc	1.86369	0.650298	0.0335993		Fos	1.89853	0.45626	0.00124277								Brat1	80.837	64.0112	47.3322	23.107	25.6899	21.3084	26.6267	14.2746	38.9363	0.00931511
AK087483	1.86296	0.581353	0.0141812		Dok1	1.89371	0.5037	0.00449878								Gm15800	3758.92	2456.2	2482.41	638.011	2422.08	686.132	992.676	931.817	1111.28	0.0122733
Atp9b	1.85875	0.442486	0.000647854		Plekha5	1.89044	0.528628	0.00750451								Psmb3	261.841	192.643	323.719	132.224	86.7035	51.1403	103.178	117.369	116.171	0.000399132
Slc37a2	1.8562	0.467639	0.00142846		Ccdc74a	1.88757	0.357478	1.45728e-05								Slc3a2	265.356	308.473	198.626	120.67	146.914	29.8318	115.66	92.7852	96.3833	0.00452548
AK143659	1.85364	0.288499	1.55757e-08		Ttc39aos1	1.88186	0.428758	0.000564171								Tchh	321.591	191.424	167.353	52.6327	91.5204	59.6637	130.637	127.679	68.2981	0.00627083
Ppp1r15a	1.85352	0.375981	3.61967e-05		Evc	1.88124	0.647129	0.0417357								AK081796	233.724	237.146	289.91	80.8746	154.14	34.0935	91.5293	124.507	107.873	0.00364045
Noct	1.853	0.406037	0.000161672		Fbxw8	1.88087	0.634276	0.0366129								Zfp651	377.825	777.889	591.653	273.433	87.5064	170.468	147.279	290.251	392.555	0.0210042
Cd207	1.85191	0.616493	0.0240103		4930590J08Rik	1.87737	0.612526	0.0292786								Safb	593.097	382.239	603.486	216.949	221.576	149.159	203.029	214.913	224.043	1.35021e-06
AK088162	1.85167	0.375801	3.65599e-05		Lonp1	1.8761	0.345724	7.64659e-06								Etv3	94.0169	74.9846	52.4035	10.2698	29.704	51.1403	17.4738	22.998	40.8512	0.0210466
Tns2	1.85124	0.465451	0.00138929		Sphk1	1.87399	0.506787	0.00538132								Pabpc4	86.1089	89.0061	88.7479	26.9582	52.9855	29.8318	38.2759	25.3772	31.915	0.00101465
Slc1a4	1.84875	0.420527	0.000309383		Foxf2	1.87304	0.493447	0.00399764								Ankra2	107.197	78.0327	157.211	53.9164	34.5209	93.7572	28.2909	24.5841	31.2767	0.0124658
Rab15	1.84647	0.482175	0.00224093		Mit1/Lb9	1.87294	0.410763	0.000295629								Rnf145	275.9	261.532	330.48	86.0095	138.886	127.851	89.8651	121.335	111.064	1.8795e-06
Tnfsf11	1.84336	0.275502	3.10646e-09		AK132440	1.86673	0.396596	0.000164483								Ncaph	59.7491	34.1393	72.6888	24.3908	21.6759	8.52338	39.108	12.6886	22.9788	0.0384877
Cabin1	1.84268	0.338905	3.66625e-06		3200001D21Rik	1.86462	0.583442	0.0212408								Nid1	2924.19	4075.99	2643.84	1994.91	734.572	1095.25	762.189	1233.17	1652.56	0.00234356
AK044326	1.84057	0.445369	0.000822068		Pcdhga10	1.86447	0.579244	0.0201422								Trio	542.135	818.125	479.239	196.41	447.165	85.2338	125.645	275.977	294.895	0.0245125
Nptn	1.83862	0.567272	0.0128675		Dnah7b	1.86445	0.560981	0.0155233								Ei24	64.1424	109.124	76.0697	8.98607	54.5911	21.3084	39.94	29.3423	38.9363	0.0375463
Mst1	1.83821	0.349477	8.44653e-06		Shank3	1.86114	0.495208	0.00451447								Npas2	276.779	337.126	239.197	188.707	56.1967	59.6637	55.7496	137.195	162.767	0.0223106
D930015M05Rik	1.83746	0.558711	0.0113207		Msx1	1.85986	0.640235	0.041916								Ankrd12	75.565	57.9149	68.4627	5.1349	28.0984	34.0935	36.6117	22.998	29.3618	0.0376839
Pkm	1.83736	0.30354	1.37704e-07		Egf	1.857	0.577481	0.0202943								Zer1	296.109	169.477	271.315	121.954	77.8726	63.9253	76.5517	95.9574	134.043	0.000654108
4930590J08Rik	1.83685	0.615599	0.0252235		Ttll4	1.85592	0.571612	0.0188726								AK153988	176.611	159.723	114.104	46.2141	70.6473	21.3084	58.2459	76.1315	75.9577	0.00258989
Ptchd4	1.83672	0.561514	0.011853		Akap9	1.85508	0.50858	0.00612863								Ankrd11	96.6529	45.7223	142.842	23.107	18.4646	76.7104	49.9251	16.6538	35.7448	0.0465053
Slc25a18	1.8318	0.375352	4.46809e-05		Timp4	1.85469	0.612419	0.0318762								Prr7	974.437	943.099	1044.69	473.694	232.815	498.618	316.192	268.046	499.789	0.000209699
Rhof	1.82998	0.412003	0.000261557		Oxct2a	1.85448	0.577373	0.0204932								Gm6225	43.9331	24.3852	44.7966	23.107	17.6618	0	17.4738	15.0677	14.0426	0.0469332
Pcdhga10	1.82765	0.505204	0.00440575		Cd207	1.85437	0.615233	0.0329218								Nub1	101.046	61.5727	65.0818	46.2141	36.1265	17.0468	14.1454	24.5841	37.6597	0.0168328
Zzef1	1.82694	0.551791	0.0106417		Abr	1.85081	0.575269	0.0201978								Snx24	202.092	392.602	245.113	186.14	77.8726	115.066	65.7347	57.0986	146.171	0.0120957
AK085138	1.8259	0.44549	0.000927997		Kdm4b	1.85053	0.413801	0.000414002								Gm12505	217.03	141.434	153.83	91.1444	80.2811	55.402	34.1155	81.6827	52.3406	0.0023032
Clcn2	1.82585	0.542207	0.00905779		Tns2	1.84677	0.4996	0.00538132								Atp6v0a1	274.143	225.563	275.541	137.358	150.126	8.52338	77.3838	96.7504	127.022	0.0435059
Adamts4	1.82583	0.40018	0.000162118		Robo4	1.84677	0.613093	0.033058								Itgav	5568.96	14817.7	10739.3	4658.63	3092.43	2326.88	2428.02	5283.21	6157.68	0.00817577
AK218399	1.82522	0.448845	0.00103507		AK088162	1.84463	0.485239	0.00395345								Cbr4	38.6612	34.749	52.4035	23.107	20.8731	0	18.3059	12.6886	21.7022	0.0363327
Mast1	1.81207	0.622059	0.0299903		Gabre	1.84447	0.651196	0.0493072								Arid4b	317.197	198.74	262.863	79.5909	126.041	72.4487	106.507	107.853	105.32	2.38082e-05
AK036410	1.81167	0.481664	0.00281083		BC031503	1.84403	0.427249	0.000713628								AK049441	77.3223	66.4498	60.8557	17.9721	40.9433	4.26169	21.6342	42.8239	29.3618	0.0297799
Psme4	1.81139	0.493586	0.00376284		Slc25a34	1.84282	0.572319	0.020124								Dhrs3	57.9917	38.4067	52.4035	42.3629	17.6618	8.52338	13.3133	17.4468	14.6809	0.0326131
AK132440	1.80988	0.394838	0.00014889		Atg2a	1.84087	0.567003	0.0188726								Zfp963	21.0879	19.5082	21.9757	12.8372	8.83092	4.26169	8.32084	7.93036	5.7447	0.0429689
Gpnmb	1.80568	0.323479	1.78059e-06		Rbak	1.83683	0.577251	0.0219438								Perm1	557.072	750.456	922.978	340.187	159.759	315.365	204.693	335.454	352.342	0.000395335
Tns1	1.80377	0.607278	0.026061		Crabp2	1.83618	0.627637	0.0400506								Zwint	279.415	236.537	306.814	79.5909	122.027	51.1403	120.652	142.746	113.617	0.000255171
Slc25a34	1.80259	0.550567	0.0117641		Apoe	1.83468	0.497314	0.00549522								Get4	219.666	290.184	240.042	89.8607	165.379	38.3552	90.6972	63.4429	125.745	0.00631808
Fnip2	1.80122	0.474191	0.00248285		AK087483	1.82965	0.603811	0.0317195								Lamc1	3311.68	7756.94	4141.57	2668.86	1429	1295.55	1159.09	2047.62	3031.29	0.00588839
Dicer1	1.80084	0.603985	0.0253317		Ptrh1	1.82892	0.532948	0.011557								Bhlhe40	3727.29	9352.35	5941.88	3355.65	1807.13	1930.55	1902.98	2583.71	2946.39	0.000796756
Slc6a8	1.79865	0.398942	0.000201945		Ankra2	1.82406	0.419278	0.000636034								Odf2	488.536	218.248	376.967	132.224	245.66	110.804	115.66	91.1991	130.213	0.00376692
Glyr1	1.79351	0.579279	0.0190352		Mdrl	1.82345	0.458444	0.00228128								Prdx2	50.9624	60.3534	55.7844	12.8372	31.3096	8.52338	25.7946	24.5841	24.2554	0.0089311
Mcm10	1.79221	0.572556	0.0174143		Inpp5k	1.82329	0.490252	0.00506974								Gprc5b	399.792	852.873	507.131	370.996	141.295	166.206	121.484	282.321	254.682	0.00756116
Rnf123	1.78902	0.330434	4.05298e-06		Fosl2	1.81837	0.514338	0.00846977								Pcdhgb2	82.5943	198.74	110.724	57.7676	44.1546	8.52338	39.94	65.029	82.3407	0.0340695
Rassf10	1.78296	0.507652	0.00594478		Zfp410	1.8168	0.520428	0.00974865								Car1	123.891	82.3002	132.699	35.9443	37.7321	29.8318	84.8726	34.1006	34.4682	0.00800525
AK016898	1.77797	0.599559	0.0263242		Glyr1	1.81514	0.608006	0.0350915								Aldoa	105.44	132.29	62.5462	26.9582	56.1967	21.3084	27.4588	51.5473	44.0427	0.0091655
Ccdc74a	1.7771	0.345639	1.46178e-05		Gpr17	1.80077	0.446256	0.00187512								Ddx27	140.586	131.071	129.318	51.349	55.3939	46.8786	64.9026	33.3075	51.7023	3.03817e-05
Trim24	1.77686	0.483154	0.00367515		AK019848	1.79609	0.607898	0.0374013								Ccdc57	564.101	304.206	354.146	100.13	304.265	119.327	173.906	109.439	118.086	0.00737199
Saa3	1.77669	0.507445	0.00614615		Rnf123	1.79382	0.427182	0.0010837								Cds2	220.544	54.8668	166.508	59.0513	24.0843	68.187	86.5368	45.9961	50.4257	0.0282869
Eif5	1.77637	0.475839	0.00308169		Kazn	1.79218	0.520564	0.0112009								Lrrc24	74.6863	88.3965	56.6296	28.2419	43.3518	8.52338	19.97	27.7563	38.298	0.0112186
Sgtb	1.77599	0.409209	0.000380309		Rpl26	1.79205	0.587371	0.0301693								Capg	43.9331	54.8668	38.0348	14.121	26.4927	17.0468	13.3133	11.8955	20.4256	0.00762136
Mir23a	1.77398	0.601717	0.0274889		Apln	1.7866	0.614609	0.0417357								Coro2a	242.511	93.8831	179.186	64.1862	72.253	68.187	98.1859	62.6498	23.6171	0.0146346
Zmynd11	1.7734	0.47978	0.00349002		Muc6	1.78625	0.379241	0.000162501								Slc16a2	441.089	930.297	512.202	359.443	151.731	200.299	79.048	257.737	370.214	0.0210972
Tubgcp3	1.7655	0.459309	0.00214343		Clcf1	1.78573	0.338769	1.52128e-05								Epb42	168.703	135.338	160.591	82.1583	101.154	8.52338	46.5967	33.3075	77.8726	0.0366896
Suclg1	1.76333	0.53612	0.0113141		Acox1	1.78528	0.549609	0.0188292								Wwp2	113.347	153.017	171.579	34.6605	55.3939	34.0935	49.093	60.2707	95.745	0.00325794
Golga5	1.7623	0.552876	0.0148368		Clec2e	1.78432	0.534352	0.014897								Scaf1	46.5691	48.1608	35.4992	21.8233	6.42248	25.5701	11.6492	19.0329	13.4043	0.00877225
Bnip3	1.7587	0.32819	5.27191e-06		Mir451a	1.78412	0.503516	0.0082644								Zc2hc1a	21.0879	40.8453	36.3444	10.2698	8.02811	12.7851	9.15293	11.1025	22.3405	0.0354323
Snai1	1.75864	0.431045	0.000989549		Net1	1.78387	0.376208	0.000144676								Gm15880	79.0796	59.1342	48.1774	39.7954	25.6899	4.26169	19.97	22.998	26.8086	0.0123385
Carm1	1.75828	0.427792	0.000890691		Ntmt1	1.78237	0.403893	0.000520567								AK081084	229.331	196.301	412.467	80.8746	158.956	63.9253	87.3688	126.093	109.788	0.0019614
Fzd1	1.75662	0.392531	0.000229696		Mfsd6l	1.78207	0.506597	0.00899286								Cbx7	635.273	352.367	410.776	279.852	149.323	119.327	113.163	180.019	202.979	0.000997663
Wfikkn1	1.75389	0.476073	0.00362193		0610010F05Rik	1.78006	0.57844	0.0284511								Rnf13	86.9876	43.8934	65.0818	21.8233	17.6618	42.6169	26.6267	17.4468	19.7873	0.00214243
Muc6	1.75065	0.360898	5.06356e-05		Tead3	1.77852	0.629277	0.0499756								Stab1	1904.94	1630.76	1052.3	883.202	557.151	221.608	281.244	556.711	914.046	0.0143085
Ccm2	1.7482	0.516648	0.00867357		Uhrf2	1.7773	0.619262	0.0452828								Maml2	86.1089	136.557	78.6053	20.5396	66.6333	34.0935	15.8096	22.998	63.83	0.039952
Atp13a1	1.74736	0.356299	4.02193e-05		Sbsn	1.77237	0.457253	0.00315449								Bcar1	50.0838	87.7868	67.6175	35.9443	16.859	8.52338	29.1229	13.4816	48.5108	0.0396525
Lonp1	1.74718	0.315063	2.14878e-06		Actn1	1.77144	0.398441	0.000456841								Sdc4	5824.66	7299.72	5751.71	3717.66	920.021	1615.18	1419.54	2513.13	3813.21	0.0104326
Fosl2	1.74374	0.362359	5.95095e-05		Cyp1b1	1.77081	0.354061	4.97896e-05								Ube2ql1	110.712	299.329	267.089	136.075	34.5209	59.6637	49.093	100.716	121.915	0.0267164
Pigq	1.74311	0.334042	1.01212e-05		AK143659	1.76552	0.356637	6.30041e-05								Setd3	144.979	82.3002	141.997	42.3629	69.8445	4.26169	40.7721	42.8239	73.4045	0.0301832
Rasd1	1.74225	0.455809	0.00229714		Map2k3	1.76347	0.482442	0.00598399								Plcb3	32.5105	40.8453	43.9514	10.2698	20.0703	25.5701	14.9775	3.17214	12.766	0.0310424
Ccdc57	1.74054	0.302458	6.99071e-07		Ppfibp1	1.76209	0.521285	0.0132295								Ctsl	16354.5	15209.7	12668.1	7642.01	3678.48	4018.77	4586.45	5773.3	7035.35	3.20494e-05
Slc30a4	1.73953	0.56632	0.0203531		Kcnk7	1.75673	0.506219	0.010263								Ndrg3	28.1172	65.8401	71.8436	29.5256	15.2534	8.52338	19.1379	34.8936	15.3192	0.0324079
Sod3	1.738	0.392927	0.00028167		Sik1	1.75634	0.333462	1.54755e-05								AK169958	173.975	103.637	94.6645	24.3908	75.4642	25.5701	22.4663	95.9574	31.2767	0.0494709
Nsg1	1.73748	0.45325	0.00221877		Car5b	1.75391	0.561427	0.0252947								9030624J02Rik	105.44	43.8934	61.7009	16.6884	18.4646	46.8786	33.2834	18.2398	22.3405	0.00751159
Gpr176	1.73715	0.379385	0.000152009		Barx2	1.75284	0.54581	0.0205103								Glrx3	217.03	136.557	174.115	48.7815	77.0698	42.6169	70.7272	58.6847	91.9152	0.000238856
Phtf2	1.7362	0.57409	0.0228063		Ankrd53	1.75271	0.577212	0.0312116								Hbp1	292.595	196.301	365.134	110.4	109.182	46.8786	138.958	119.748	105.32	0.000393293
Cdc25b	1.73232	0.371261	0.000109209		Ror1	1.7511	0.488468	0.00733346								Il4ra	101.925	126.803	70.1531	10.2698	52.9855	46.8786	40.7721	45.2031	24.2554	0.0158818
Sik1	1.73166	0.297891	5.1626e-07		AK030443	1.75002	0.514673	0.0125843								Usp36	69.4144	43.8934	27.8922	6.41862	23.2815	25.5701	10.8171	11.1025	26.8086	0.0398247
Slc6a9	1.73127	0.263661	6.51317e-09		Hspg2	1.74849	0.454772	0.00345426								Dusp8	874.269	761.429	852.825	281.136	279.378	281.272	307.039	366.383	317.235	1.13539e-12
AK165181	1.72754	0.564104	0.020795		Fam20a	1.74846	0.612671	0.0468838								Med20	54.4771	37.1875	33.8087	20.5396	19.2675	0	24.1304	17.4468	10.8511	0.0360755
Asxl3	1.72738	0.593118	0.0300157		AK044326	1.74835	0.436262	0.00205259								Prmt3	61.5064	56.6957	95.5097	10.2698	37.7321	29.8318	36.6117	12.6886	29.3618	0.019437
Rps19	1.72611	0.37428	0.000134269		1700017B05Rik	1.74706	0.466643	0.00471613								Igsf3	6211.27	3866.89	5719.59	2650.89	1490.82	1269.98	1018.47	2178.47	2941.93	0.00161617
Tns3	1.72606	0.587365	0.0281483		Pim3	1.7463	0.422017	0.00134627								Anapc5	73.8077	48.1608	63.3914	21.8233	44.1546	8.52338	16.6417	15.0677	28.7235	0.0487873
Ppm1h	1.72368	0.582807	0.026895		Proser1	1.74537	0.532219	0.0173244								Naca	559.708	477.341	695.615	165.6	290.617	25.5701	273.756	242.669	262.341	0.0292049
Azin1	1.72302	0.63765	0.0479887		Supt4a	1.74421	0.404902	0.00073361								AK051368	40.4185	38.4067	25.3566	16.6884	18.4646	0	13.3133	11.8955	15.3192	0.0285521
Cry2	1.72196	0.568368	0.0225035		Phldb1	1.74406	0.586697	0.0361236								Ggt7	204.728	425.522	308.505	222.084	63.422	68.187	54.0855	98.3365	175.533	0.022476
Csmd1	1.72154	0.340399	2.08916e-05		Cxcl1	1.74312	0.598332	0.0412949								Gnmt	108.954	43.2838	96.3549	41.0792	31.3096	25.5701	24.9625	30.1354	27.4469	0.00276315
Secisbp2	1.71795	0.509336	0.0089197		Pdk1	1.73967	0.551037	0.0234769								Fam189a1	51.8411	140.215	76.9149	66.7536	28.0984	17.0468	13.3133	31.7214	38.298	0.03724
Prmt3	1.71559	0.462529	0.00335144		4930480K23Rik	1.73822	0.32908	1.45156e-05								AK051524	67.657	21.9467	38.88	5.1349	18.4646	25.5701	17.4738	11.1025	15.3192	0.0304314
Ddit4	1.71502	0.325417	8.03079e-06		Csmd1	1.73667	0.519838	0.0148412								Ltbp2	54.4771	73.7653	59.1653	25.6745	15.2534	8.52338	10.8171	39.6518	35.1065	0.0297188
1700017B05Rik	1.71142	0.459321	0.0031579		Vcam1	1.73234	0.402463	0.000739535								Akr1b10	88.7449	44.503	92.1288	37.228	33.718	25.5701	11.6492	38.8588	15.3192	0.0178608
Fam69b	1.71061	0.52211	0.0116755		Dnm2	1.72685	0.59013	0.0400133								Ivns1abp	189.791	432.838	291.6	53.9164	101.154	38.3552	192.211	144.333	128.298	0.0180595
Kdm4b	1.71047	0.419128	0.000986016		Naa40	1.72378	0.531632	0.0190399								Rhoj	40.4185	63.4016	40.5705	25.6745	16.0562	17.0468	9.98501	13.4816	21.7022	0.00558455
Foxf1	1.70729	0.50381	0.0085671		Mc5r	1.71859	0.547274	0.024403								Camk2d	118.619	93.8831	68.4627	46.2141	40.9433	8.52338	27.4588	42.0309	37.0214	0.0031376
Nts	1.70334	0.619898	0.0434822		Ap3m2	1.71488	0.567015	0.0321085								Slc9a8	201.214	90.2254	136.925	62.9025	75.4642	4.26169	34.1155	55.5125	75.9577	0.0349607
Ggn	1.70281	0.436876	0.00181881		Slc20a1	1.71481	0.425233	0.00188538								Rcor3	187.155	193.253	158.056	34.6605	34.5209	93.7572	82.3763	70.5802	71.4896	0.00082735
AK079754	1.70163	0.386486	0.000302242		Sgtb	1.71227	0.473979	0.00682548								Slc25a2	27.2385	21.9467	60.8557	5.1349	9.63373	25.5701	9.15293	14.2746	15.3192	0.0306039
E2f3	1.70114	0.411414	0.000815229		Rbm39	1.70461	0.414751	0.00148392								Plxna2	987.617	1225.97	1086.11	408.224	472.855	268.486	133.966	524.99	560.428	0.00371465
Gga2	1.69867	0.390933	0.000374017		Sfrp4	1.70298	0.541892	0.024262								Flcn	101.046	79.8616	60.0105	41.0792	16.859	8.52338	28.2909	35.6866	42.1278	0.00995377
Ntmt1	1.69639	0.328649	1.33808e-05		Nup133	1.70251	0.581209	0.0396752								Baiap2	137.95	102.418	141.997	42.3629	48.1686	68.187	48.2609	34.1006	31.915	2.40294e-05
AK087376	1.6927	0.342806	3.51912e-05		Mt2	1.69923	0.440783	0.00334861								Tgfbr3l	408.578	147.531	291.6	184.856	73.0558	51.1403	70.7272	94.3713	130.213	0.0100187
Itgav	1.69177	0.361712	0.00010476		Klf9	1.69891	0.368355	0.000240353								Rassf8	391.884	942.489	508.821	243.908	314.702	89.4955	191.379	229.98	244.469	0.0100216
Plaur	1.68973	0.559415	0.0230276		Slc43a2	1.69533	0.433802	0.00285618								Dyrk2	1216.07	1682.58	1948.23	743.276	532.263	357.982	472.624	624.912	720.641	1.25712e-05
Foxf2	1.68826	0.393975	0.000469675		Foxf1	1.69177	0.564898	0.0343231								Clca3a2	441.089	153.017	319.493	129.656	113.196	55.402	103.178	104.681	142.979	0.00172542
Prss23	1.68574	0.601325	0.0385339		Cald1	1.6913	0.475579	0.00796838								Cdc25b	86.9876	69.4979	84.5218	20.5396	36.1265	42.6169	29.1229	21.412	21.0639	0.000149982
Myh9	1.68399	0.422925	0.00136618		Adm	1.68668	0.558865	0.0325638								Cabin1	1940.09	1391.18	1474.91	499.369	1186.55	255.701	469.295	479.787	516.385	0.0039195
Gnao1	1.68305	0.263154	1.83644e-08		Prmt7	1.68409	0.429723	0.0027478								E230016M11Rik	95.7742	81.6905	101.426	48.7815	44.9574	25.5701	25.7946	17.4468	35.1065	0.00153781
Pex1	1.68095	0.415911	0.00112466		4931440P22Rik	1.68301	0.440699	0.00374442								Art4	789.039	489.534	705.757	261.88	264.927	144.897	247.961	225.222	259.788	8.94562e-07
Arfgef1	1.68042	0.494978	0.00842917		Ppp1r1a	1.68222	0.577889	0.0414731								AK085172	14.9373	18.2889	21.9757	7.70234	8.02811	4.26169	6.65667	4.75822	7.6596	0.0385943
AK037564	1.68041	0.547255	0.0203857		AK154275	1.68133	0.311573	8.45348e-06								Sesn1	75.565	30.4815	49.0227	26.9582	29.704	4.26169	11.6492	15.8607	21.0639	0.0318251
Rab23	1.67959	0.553044	0.0221619		AK162488	1.68127	0.533593	0.0237582								Nemf	187.155	173.135	235.816	60.335	65.8305	85.2338	49.093	74.5454	84.8939	1.62463e-06
Snx32	1.67774	0.295402	1.05439e-06		Col12a1	1.68121	0.574718	0.0400587								AK030382	274.143	160.333	124.247	60.335	113.999	29.8318	59.078	45.9961	84.2556	0.00587443
Ppfibp1	1.67647	0.403674	0.000762483		E230016M11Rik	1.67867	0.384143	0.000601661								Lama5	811.884	393.212	733.65	448.02	147.717	247.178	72.3913	235.532	213.192	0.0145667
Cyb5r3	1.67459	0.415759	0.00116786		Sidt2	1.67457	0.47063	0.0079324								Runx1	147.615	150.579	99.7358	29.5256	44.1546	59.6637	36.6117	68.2011	41.4895	0.000183094
Uhrf1bp1l	1.67269	0.540868	0.0192032		AK155592	1.67339	0.569418	0.0386463								Gpr137b-ps	2249.38	4296.68	4729.84	2256.79	594.883	681.87	877.017	1523.42	1984.48	0.0111942
Ldb1	1.67103	0.371968	0.000215614		Rgs16	1.67233	0.507932	0.0167226								Ptp4a3	41.2971	43.2838	49.0227	25.6745	18.4646	4.26169	11.6492	9.51643	24.2554	0.0189135
Pik3r1	1.67094	0.51231	0.0121625		Gm15694	1.66533	0.484813	0.011455								Luzp1	334.77	764.477	491.917	181.005	212.745	29.8318	113.996	306.905	271.916	0.0327569
Dock5	1.66866	0.45483	0.00377637		Acta2	1.66484	0.557024	0.0347948								AK079754	98.4102	81.0809	73.534	20.5396	36.1265	38.3552	35.7796	29.3423	17.2341	0.000359442
Dnajb2	1.66704	0.589198	0.036382		Plec	1.66471	0.536937	0.0268395								Man2c1os	54.4771	53.6475	53.2488	19.2559	21.6759	0	27.4588	28.5493	15.9575	0.0114863
Slc20a1	1.66702	0.354935	9.60425e-05		Pkm	1.66446	0.443878	0.00463939								Ptk7	1304.81	4142.44	1925.41	1238.79	356.448	886.431	513.396	800.966	1360.22	0.0124295
Rnf223	1.66207	0.352357	8.85168e-05		Igfbp3	1.66135	0.450195	0.00547825								Snord16a	67.657	69.4979	75.2244	29.5256	24.0843	25.5701	28.2909	20.6189	20.4256	2.75178e-05
Azin2	1.66175	0.549522	0.0228159		Fabp4	1.66135	0.563744	0.0380403								Pdk4	3663.14	2081.28	4091.7	2550.76	479.278	681.87	573.306	1144.35	1445.11	0.0217139
Ice1	1.6582	0.357431	0.000120606		Snx32	1.6609	0.396036	0.0011065								43164	166.067	138.386	169.889	48.7815	97.1401	0	59.9101	43.617	81.7024	0.0427369
Baiap2	1.6581	0.337587	3.91383e-05		Lama5	1.66027	0.467464	0.00807005								Hmox1	3452.27	14119	5008.76	3763.88	2110.59	2855.33	1882.17	1899.32	3251.5	0.00584648
Syk	1.65748	0.47064	0.00577946		Ier5l	1.65778	0.509889	0.0187008								Syk	211.758	49.9897	218.066	26.9582	86.7035	42.6169	81.5443	41.2379	55.5321	0.0266448
Actn1	1.65729	0.402119	0.000855698		Atp2b4	1.6571	0.528468	0.0245991								Tnrc6b	86.1089	51.8186	59.1653	28.2419	35.3237	8.52338	29.1229	7.93036	28.0852	0.0231447
Dnah7b	1.65671	0.545293	0.0220858		Fbn1	1.65096	0.503339	0.0173032								AK163292	43.0545	52.4282	68.4627	23.107	20.0703	0	23.2984	15.0677	32.5533	0.0209337
Apoe	1.65582	0.55779	0.0261513		4930523C07Rik	1.65092	0.502558	0.0170583								Nin	152.887	20.7274	107.343	24.3908	33.718	42.6169	29.955	37.2727	27.4469	0.0274126
Zfp410	1.65458	0.512437	0.0133083		Pigq	1.64986	0.450442	0.0058758								Traf5	32.5105	17.6793	43.9514	7.70234	12.0422	8.52338	9.98501	15.0677	12.1277	0.0211169
Cpne2	1.65326	0.411524	0.00121311		Pex1	1.64672	0.516089	0.0214633								Rbm6	122.134	106.685	110.724	38.5117	56.9995	21.3084	48.2609	33.3075	37.6597	7.18724e-05
Naaladl1	1.65297	0.42853	0.00206026		Slc18a1	1.64477	0.490506	0.0143688								Terf2ip	102.804	84.1291	93.8192	39.7954	42.549	0	45.7646	24.5841	42.1278	0.0114459
AK035605	1.65093	0.608499	0.046903		Ripk1	1.64195	0.573397	0.0458645								Ahnak2	215.272	738.263	548.547	201.545	81.0839	178.991	58.2459	150.677	371.491	0.0369522
Gna13	1.642	0.278527	3.31154e-07		Baiap2	1.63576	0.34496	0.000144676								Ttc17	329.499	184.718	398.098	136.075	66.6333	72.4487	147.279	110.232	100.213	0.000509008
Dip2b	1.64095	0.368585	0.000250651		Sdc1	1.63312	0.51575	0.0228374								Csrp2	546.528	4695.99	1576.33	1074.48	560.362	758.581	987.684	766.866	575.109	0.0242565
Kctd6	1.63876	0.33856	5.25857e-05		Ncam1	1.62148	0.535783	0.0319653								Slc43a1	462.177	324.933	425.145	120.67	233.618	115.066	92.3613	91.9922	185.107	0.000521707
Ankrd11	1.63664	0.460635	0.00525937		Cyp46a1	1.62048	0.491733	0.0166334								BC057675	2984.82	1819.75	1699.73	1130.96	574.01	754.319	627.391	689.148	720.003	1.04958e-05
AK032489	1.63406	0.442262	0.00349972		Agap3	1.61971	0.371685	0.000623092								Tnpo2	49.2051	45.1127	36.3444	10.2698	28.0984	0	17.4738	15.8607	18.5107	0.0288665
Inpp5k	1.62197	0.400807	0.00110292		Cdc25b	1.61814	0.380655	0.000885535								Apold1	496.444	1414.95	843.528	392.819	151.731	285.533	316.192	433.791	318.512	0.0016549
Camkk2	1.6216	0.490016	0.0106925		AK218399	1.61799	0.520134	0.0260916								Jam3	41.2971	29.2623	39.7253	15.4047	12.845	8.52338	9.15293	12.6886	17.2341	0.00471878
Chka	1.61997	0.366	0.000278302		Tmc6	1.61567	0.432457	0.00483219								AK039603	846.152	1125.99	1206.13	319.647	474.461	255.701	247.961	364.797	522.768	2.26484e-05
Zfp131	1.61842	0.55409	0.0293768		AK132089	1.61261	0.47563	0.0128993								Zmat3	655.482	2112.98	1091.18	726.588	320.321	298.318	310.367	425.067	569.364	0.0034879
Il4ra	1.6169	0.456409	0.00541522		Tubgcp3	1.61256	0.547455	0.0380963								AK006637	46.5691	43.8934	29.5826	25.6745	6.42248	0	18.3059	13.4816	18.5107	0.0467065
9030624J02Rik	1.61507	0.439252	0.00368043		Plcb3	1.61058	0.522237	0.0280076								Peg12	292.595	244.462	291.6	146.345	54.5911	76.7104	93.1934	94.3713	103.405	4.15232e-05
Eif5a	1.61378	0.414036	0.00181881		AK138592	1.60917	0.509342	0.0233531								Kremen1	1782.81	4481.4	2686.1	1383.85	692.826	801.198	727.242	1003.19	1526.18	0.000722402
Kdm3a	1.6118	0.477243	0.00882123		E2f7	1.60904	0.551109	0.0406639								Diablo	181.005	236.537	225.673	64.1862	105.971	51.1403	53.2534	72.9593	93.1918	2.97127e-05
AK051524	1.60992	0.534599	0.0235167		Htra3	1.60407	0.511446	0.0245904								Rhag	4512.81	3326.15	5347.7	1326.09	2011.84	899.217	1551.84	1202.24	2043.2	2.79577e-05
Prmt7	1.60971	0.422779	0.0024038		Trim24	1.60401	0.520956	0.0283377								Fam135a	45.6905	115.83	35.4992	7.70234	16.859	34.0935	22.4663	23.7911	30.0001	0.0210219
Dclk2	1.60198	0.531346	0.0233411		Med25	1.60239	0.358504	0.000417157								Cnst	105.44	58.5246	49.0227	23.107	28.0984	17.0468	24.1304	27.7563	25.532	0.00105992
Cep89	1.59923	0.464762	0.00734077		2610528A11Rik	1.60208	0.55956	0.0458645								Lrch3	59.7491	42.6742	42.2609	20.5396	13.6478	0	10.8171	24.5841	29.3618	0.0345061
Ripk1	1.59877	0.527608	0.0224777		Zmynd11	1.60188	0.52342	0.0296128								Tubb6	88.7449	510.871	183.412	109.117	107.577	34.0935	45.7646	114.197	124.469	0.0357498
Gm13807	1.59876	0.387758	0.000850397		AK084809	1.60091	0.33499	0.000126762								D17Wsu92e	31.6319	25.6045	38.88	11.5535	16.859	0	10.8171	7.93036	18.5107	0.0403192
Ppp1r1a	1.59795	0.413803	0.00203138		Fbxo6	1.59822	0.53913	0.0366703								Lrwd1	107.197	73.7653	191.019	29.5256	59.408	29.8318	31.6192	54.7195	48.5108	0.00293794
Rlf	1.59428	0.485865	0.0115089		Nfkbib	1.59814	0.530696	0.0331011								Fndc3b	96.6529	85.3483	60.8557	7.70234	23.2815	46.8786	10.8171	36.4797	40.2129	0.0214492
AK168779	1.59129	0.396833	0.00124443		Dusp1	1.59577	0.40368	0.00244552								Dpep1	136.193	66.4498	68.4627	53.9164	42.549	8.52338	16.6417	32.5145	30.0001	0.0158495
Ccdc85c	1.59109	0.364165	0.000341462		Slc26a11	1.59437	0.41028	0.00306764								Plek2	382.218	205.446	635.604	197.693	148.52	72.4487	105.675	146.712	159.575	0.00181456
Ube2i	1.59078	0.466085	0.0079666		Rin1	1.5934	0.451433	0.00864551								Csnk2b	22.8452	11.583	31.2731	8.98607	6.42248	8.52338	6.65667	6.34429	7.6596	0.0275658
Cdyl	1.58914	0.543646	0.0292496		Dpysl3	1.58943	0.552983	0.0448938								Phldb1	101.925	217.638	95.5097	50.0652	16.859	17.0468	39.94	49.9613	107.234	0.0403178
Armc9	1.58901	0.530924	0.0246989		Mst1	1.58877	0.395696	0.00200225								AK086852	51.8411	34.749	51.5583	11.5535	9.63373	17.0468	14.1454	24.5841	16.5958	0.00364622
Cyp1b1	1.5851	0.264679	1.98354e-07		Vps9d1	1.58615	0.377191	0.00106388								Plekhg2	86.1089	118.268	86.2123	48.7815	28.9012	12.7851	20.8021	35.6866	49.7874	0.00244452
Ttll3	1.58482	0.395735	0.00126453		Zfp750	1.58505	0.519614	0.0302031								AK135649	27.2385	25.6045	41.4157	15.4047	15.2534	0	10.8171	9.51643	12.766	0.0235002
AK037434	1.58358	0.47068	0.00911949		Gm15800	1.58337	0.542596	0.0407836								AB346559	260.963	321.275	250.185	128.372	105.168	17.0468	94.0255	72.1663	145.532	0.00504662
Ikbkb	1.57615	0.480445	0.0115208		Ppp1r3fos	1.57987	0.536612	0.0382209								Tspan4	163.431	468.196	227.364	101.414	94.7316	63.9253	65.7347	89.6131	164.681	0.00287576
Avpr1a	1.57601	0.419587	0.00285783		Vac14	1.57922	0.369665	0.000820401								Med23	44.8118	29.2623	46.487	14.121	16.0562	0	11.6492	26.1702	13.4043	0.0281516
AK154275	1.57457	0.292334	4.65741e-06		BC057675	1.57859	0.331432	0.00013418								Zgrf1	129.163	73.1557	116.64	29.5256	66.6333	17.0468	58.2459	14.2746	29.3618	0.020172
AK030443	1.56961	0.312201	2.38476e-05		Tnfaip2	1.57843	0.542131	0.0414254								Nfrkb	31.6319	34.1393	47.3322	16.6884	21.6759	0	16.6417	11.8955	8.9362	0.0246107
AK138733	1.56898	0.426143	0.00364039		Ppp1r15a	1.5781	0.441281	0.00750451								Igsf11	86.1089	156.065	121.711	64.1862	32.1124	42.6169	6.65667	38.8588	59.3619	0.0256856
BC031503	1.56639	0.299105	9.32709e-06		Cnot6	1.57754	0.5321	0.0366589								Nhlrc4	79.9583	48.1608	89.5931	41.0792	22.4787	17.0468	20.8021	7.93036	36.3831	0.0159803
Nr1d2	1.56587	0.520385	0.0236723		Cish	1.57724	0.549736	0.0453421								Pkd1	223.18	251.778	189.329	48.7815	78.6754	34.0935	29.955	97.5434	155.107	0.0140636
Cald1	1.56221	0.372308	0.000658258		Slc43a1	1.5738	0.386932	0.00168482								Axin2	67.657	152.408	84.5218	30.8094	32.1124	29.8318	16.6417	41.2379	52.9789	0.00387024
Supt6	1.55896	0.572426	0.0457967		Frmd6	1.5736	0.541963	0.0420841								Zfp697	37.7825	46.3319	50.7131	6.41862	8.83092	4.26169	19.1379	26.9632	24.2554	0.0261801
AK084809	1.5574	0.314321	3.2759e-05		Micall1	1.57212	0.491246	0.0211113								Ntmt1	172.218	173.135	140.306	51.349	36.1265	110.804	42.4363	30.9284	51.7023	0.000253577
Pdk1	1.55363	0.539291	0.0324031		Rnf223	1.57195	0.371253	0.000945744								Rps19	117.741	110.343	69.3079	21.8233	46.563	25.5701	48.2609	26.9632	28.7235	0.0007777
Btnl10	1.55065	0.258713	1.94205e-07		Akap6	1.56922	0.491998	0.0215238								Ncam1	340.042	294.452	303.433	168.168	101.957	51.1403	68.2309	83.2688	150.639	0.000510429
Ankmy2	1.54927	0.402852	0.00213179		Gm12992	1.5681	0.546658	0.045358								Fitm2	722.261	327.372	277.232	107.833	177.421	42.6169	141.454	188.743	222.128	0.00762171
Loxl2	1.54838	0.517013	0.0245866		AK149733	1.56538	0.426714	0.00578592								Chka	221.423	107.295	231.59	55.2001	101.154	21.3084	89.033	42.8239	61.9151	0.00506437
Ret	1.54747	0.378308	0.000952723		Ncs1	1.56124	0.510778	0.0297788								Sf3b3	149.373	72.5461	117.485	53.9164	54.5911	0	32.4513	38.8588	44.681	0.0169598
Eid3	1.54679	0.489496	0.0159591		Isg20	1.5576	0.494801	0.0239214								Lrp1	28174.3	36943.6	23591.7	13486.8	7294.34	7913.96	6512.72	8377.63	15079.8	5.34229e-05
Cdkn1a	1.54475	0.339409	0.000169585		Eif5	1.55701	0.512487	0.0311712								Fam234a	21.9666	54.8668	41.4157	12.8372	25.6899	0	12.4813	14.2746	12.766	0.0384877
Ube4a	1.5446	0.32893	9.62783e-05		Psme4	1.55508	0.532508	0.0406051								Tef	81.7156	104.856	46.487	26.9582	17.6618	21.3084	32.4513	25.3772	30.0001	0.000783999
Xpo7	1.53844	0.394159	0.00179347		Rassf10	1.55426	0.524995	0.037044								Dusp1	3409.21	2095.3	2261.8	1313.25	439.137	1052.64	556.664	689.148	1062.77	0.000419059
Agap3	1.53843	0.28399	4.01998e-06		Dock5	1.55298	0.541961	0.0456166								Igfbp3	7466.88	7305.21	9615.2	5422.45	1301.36	2667.82	1167.41	2955.65	2536.61	0.00398863
Rbm39	1.53576	0.39733	0.00201483		Spats2	1.5513	0.510848	0.0312116								Ttpal	40.4185	37.1875	36.3444	12.8372	18.4646	0	7.48876	18.2398	17.8724	0.0218902
Carns1	1.5357	0.552581	0.0406504		Cdk18	1.54854	0.378198	0.00154416								Zfp618	163.431	163.381	126.783	32.0931	23.2815	68.187	18.3059	67.4081	88.0854	0.0112269
Safb	1.533	0.450488	0.00820722		Odf2	1.54518	0.389687	0.002348								Mst1	326.863	145.702	266.244	53.9164	93.126	115.066	95.6897	68.9941	57.447	0.000142061
Inhbb	1.53141	0.374818	0.000969057		Cabin1	1.54113	0.427958	0.00702136								Klhl20	57.1131	43.2838	89.5931	10.2698	36.9293	4.26169	25.7946	22.998	24.2554	0.0192004
Adm	1.53085	0.412518	0.00332973		Akr1b10	1.5411	0.480894	0.0208942								AK143659	224.059	179.841	216.376	48.7815	118.013	72.4487	61.5742	53.1334	52.3406	8.14482e-05
Ncam1	1.52902	0.474965	0.0136488		Gm13807	1.53915	0.488587	0.023791								Mical2	694.144	3588.9	1678.6	852.393	256.097	507.141	388.583	623.326	1272.77	0.0238012
4930523C07Rik	1.52867	0.340555	0.000217561		Kctd6	1.53845	0.458413	0.014251								Tnk2os	84.3516	42.0645	65.0818	7.70234	24.0843	25.5701	24.1304	7.93036	35.7448	0.0202577
Sidt2	1.52839	0.460827	0.0104922		Col4a2	1.53618	0.469646	0.0177255								Acp5	101.046	220.686	132.699	39.7954	49.7743	12.7851	45.7646	79.3036	69.5747	0.00475382
Car1	1.52585	0.35105	0.000372196		Ywhaq	1.53572	0.541536	0.0488078								Aox1	775.859	530.379	535.868	477.545	58.6052	102.281	89.033	243.462	232.98	0.0306142
Mast3	1.52562	0.50513	0.0230383		Gadd45g	1.53514	0.37437	0.00152066								Tanc2	38.6612	53.0379	55.7844	12.8372	24.0843	12.7851	8.32084	16.6538	21.7022	0.00398863
Apex2	1.52411	0.445095	0.00770224		9030624G23Rik	1.53493	0.479571	0.0211018								D230025D16Rik	141.465	63.4016	78.6053	20.5396	48.1686	17.0468	23.2984	42.8239	33.1916	0.00404913
Spp1	1.51838	0.461202	0.0112246		Dpep1	1.53237	0.486558	0.0238329								Zfp503	623.851	975.409	501.214	406.94	92.3232	208.823	148.943	192.708	321.065	0.00372487
Rab11fip5	1.51702	0.365499	0.000768204		Tctn3	1.53182	0.423498	0.0067392								AK089347	147.615	154.237	170.734	55.2001	45.7602	34.0935	30.7871	66.615	75.9577	0.000101664
Hspg2	1.51627	0.33556	0.000194342		AK076401	1.53155	0.511691	0.0344569								Scarf2	54.4771	78.6424	54.094	35.9443	8.83092	8.52338	9.98501	27.7563	30.6384	0.0228806
AK149733	1.51554	0.391734	0.00199718		Gprc5a	1.52867	0.478479	0.0212998								Lgmn	101.925	193.863	96.3549	41.0792	50.5771	38.3552	33.2834	42.0309	49.1491	6.77101e-05
AK154231	1.51488	0.553336	0.0444485		Lgmn	1.52703	0.384404	0.00230558								AK077811	44.8118	43.8934	18.5948	16.6884	18.4646	0	5.82459	15.8607	12.766	0.0481093
Epb41	1.51151	0.38096	0.00143697		Eif5a	1.52483	0.524044	0.0415644								Gm12992	34.2678	24.3852	34.654	17.9721	9.63373	8.52338	3.32834	6.34429	14.6809	0.0267925
Gpi1	1.51028	0.323477	0.000107889		Gas2	1.52436	0.538536	0.0495112								Ndrg1	101.925	193.253	143.687	42.3629	40.1405	55.402	28.2909	59.4777	58.7236	8.99999e-05
Stab1	1.50315	0.529188	0.0355844		Dusp4	1.52011	0.506679	0.0339602								Phtf2	21.9666	35.3586	15.2139	5.1349	1.60562	25.5701	4.16042	4.75822	5.7447	0.0436998
Cyfip1	1.50154	0.398929	0.0027879		Ctgf	1.51826	0.521346	0.0413624								Antxr1	33.3892	46.9416	32.1183	17.9721	8.02811	0	11.6492	16.6538	18.5107	0.0196119
Ankrd12	1.49883	0.477715	0.0170737		Ankmy2	1.51691	0.425631	0.00780823								Clcn2	26.3599	34.1393	28.7374	2.56745	10.4365	8.52338	20.8021	7.13732	8.2979	0.0360816
Pim1	1.49878	0.502471	0.0252964		Ldb1	1.51288	0.494572	0.0296926								Dusp5	86.1089	342.613	119.176	57.7676	93.126	8.52338	77.3838	29.3423	88.0854	0.0452161
Vopp1	1.4975	0.450772	0.0103299		Timp3	1.51158	0.435393	0.0102397								Rhbdl3	56.2344	43.2838	49.8679	26.9582	5.61967	8.52338	15.8096	12.6886	26.8086	0.0169105
Sesn2	1.49657	0.383711	0.00180737		Snord16a	1.5094	0.361101	0.00116407								Tfrc	68.5357	96.3217	136.925	17.9721	44.1546	4.26169	32.4513	61.8568	33.8299	0.0178148
Nfkbib	1.49606	0.439064	0.00809925		Hilpda	1.50756	0.527035	0.0461829								Tctn3	47.4478	70.7172	50.7131	26.9582	16.859	12.7851	13.3133	19.0329	19.7873	0.000426682
AK047978	1.48997	0.439834	0.00859362		AK161748	1.5063	0.480031	0.024524								Ankrd13b	26.3599	53.6475	51.5583	12.8372	8.83092	4.26169	16.6417	18.2398	23.6171	0.0154739
Lox	1.48906	0.476888	0.0177704		AK050897	1.5006	0.461329	0.0186333								Trib3	267.113	454.785	303.433	178.438	41.7461	208.823	80.7122	68.2011	79.7875	0.00598294
AK138592	1.48343	0.404741	0.00381573		Usp54	1.50052	0.313328	0.000122034								Ppp1r3fos	53.5984	35.3586	55.7844	5.1349	28.0984	21.3084	8.32084	9.51643	20.4256	0.0190996
Supt4a	1.48314	0.378463	0.00170058		5930403L14Rik	1.49927	0.485618	0.0277751								Zfp410	50.0838	34.1393	55.7844	5.1349	20.8731	4.26169	11.6492	22.205	25.532	0.0298445
Rbm6	1.48293	0.323205	0.000146802		Aaas	1.49357	0.420659	0.00809503								Zfp740	197.699	78.6424	192.71	61.6187	52.1827	8.52338	35.7796	67.4081	74.0428	0.00947616
AK165407	1.48273	0.487551	0.0219366		Hmox1	1.49202	0.451734	0.0163773								Btnl10	2665.86	2244.66	3012.36	697.062	1279.68	417.646	865.368	712.146	1077.45	3.68362e-05
Vcam1	1.48207	0.370437	0.00128175		AK009121	1.48628	0.515113	0.0437881								Kcnk7	128.285	48.1608	50.7131	32.0931	32.9152	25.5701	19.97	7.13732	26.8086	0.0142304
Rnf216	1.48173	0.497813	0.0256479		Dhrs3	1.48621	0.477185	0.0258733								Copa	244.268	474.293	374.432	80.8746	136.478	17.0468	91.5293	188.743	180.001	0.0141703
Syngr1	1.4778	0.355268	0.000743151		AK079754	1.48598	0.402492	0.00545703								Fgfr1	96.6529	103.028	113.259	57.7676	17.6618	25.5701	10.8171	33.3075	53.6172	0.010629
Pabpc4	1.47637	0.349167	0.000584495		Gm12505	1.48009	0.382221	0.00319364								AK048548	43.9331	44.503	42.2609	7.70234	10.4365	17.0468	11.6492	21.412	14.6809	0.00125731
4933400F21Rik	1.47197	0.49972	0.0276675		Rhoj	1.47672	0.456501	0.0194181								Gfpt2	230.21	388.944	174.96	163.033	26.4927	102.281	19.97	47.5822	144.256	0.0445588
AK155592	1.4717	0.45299	0.0125916		Ube4a	1.47655	0.375179	0.00261264								Itga9	231.967	542.571	334.706	116.819	161.365	17.0468	72.3913	145.126	190.213	0.0160045
Trib3	1.47149	0.381336	0.00205047		Nhlrc4	1.47464	0.506822	0.0415644								Naaladl1	145.858	82.3002	212.995	59.0513	50.5771	68.187	40.7721	22.998	37.6597	0.000803277
Crbn	1.47116	0.398116	0.00349731		Map1b	1.4725	0.462816	0.0219486								Lamb1	2440.92	6237.13	2975.17	2387.73	817.261	575.328	770.51	1157.83	1663.41	0.00549439
Vps53	1.46787	0.454092	0.0131786		Ghitm	1.47075	0.479205	0.0289475								Mmp9	105885	194736	157290	49766.1	33279.7	28932.6	38823.4	60558.6	78144.6	0.000106235
Mapk9	1.46505	0.461785	0.0154192		Ndufs2	1.46553	0.397107	0.00547825								Gadd45g	4388.92	3106.07	2413.1	1422.37	627.798	1069.68	765.517	934.196	1438.09	2.53613e-05
E030018B13Rik	1.46173	0.483313	0.0228063		Snx24	1.46461	0.439963	0.0152972								Ccdc146	37.7825	25.6045	68.4627	14.121	17.6618	0	9.15293	23.7911	18.5107	0.0347587
Slc43a1	1.45989	0.314101	0.000117063		Zfp503	1.46417	0.46419	0.0236483								Ankrd63	309.289	97.5409	252.72	38.5117	125.238	110.804	59.9101	39.6518	42.1278	0.00887028
Odf2	1.45663	0.33694	0.000406471		Irf3	1.46381	0.411023	0.00787055								Nek2	22.8452	17.6793	32.1183	5.1349	15.2534	4.26169	3.32834	9.51643	8.2979	0.0460553
AK135766	1.45338	0.456183	0.0148716		Btnl10	1.45939	0.375218	0.0030446								Usp54	1929.54	1200.97	1494.35	521.192	492.123	349.459	373.606	651.083	520.853	7.57948e-08
Klhl20	1.45033	0.456533	0.0152326		Palm2	1.45855	0.503978	0.0430063								Clec2e	86.9876	92.6639	93.8192	83.442	18.4646	8.52338	24.9625	13.4816	22.9788	0.0330182
Card19	1.44693	0.343874	0.000630994		Lpl	1.45832	0.514045	0.0487277								Uvssa	80.837	65.2305	69.3079	28.2419	26.4927	4.26169	21.6342	27.7563	26.8086	0.000211865
Vac14	1.44611	0.265589	3.52146e-06		Gm11201	1.45782	0.427006	0.0120722								Iffo1	85.2303	36.5778	52.4035	21.8233	18.4646	0	11.6492	19.0329	38.298	0.0342292
Ppm1l	1.44577	0.491099	0.0277409		Mlxip	1.45763	0.477208	0.029921								Gcn1l1	51.8411	40.2356	45.6418	10.2698	20.0703	0	16.6417	11.8955	27.4469	0.0187172
Tfrc	1.43881	0.525003	0.0441666		Cltb	1.45576	0.418398	0.0100281								AK148762	85.2303	56.086	31.2731	20.5396	20.0703	0	24.9625	17.4468	24.8937	0.0137888
AK132089	1.43763	0.448826	0.0142226		Ndrg1	1.45349	0.391949	0.00523938								Smyd3	29.8745	29.2623	10.1426	2.56745	8.02811	12.7851	6.65667	5.55125	7.6596	0.0241975
Fbxw2	1.43622	0.390064	0.00364039		Cdkn1a	1.45228	0.382414	0.00399724								Socs3	2129	5879.28	3709.66	1731.74	928.049	652.039	1016.81	1222.07	1762.99	0.000518559
AK084590	1.436	0.435101	0.0109457		Lrp1	1.4501	0.372727	0.00303607								Cnot6	111.59	46.3319	155.52	28.2419	74.6614	8.52338	23.2984	30.1354	30.6384	0.0237957
AK170464	1.43563	0.364343	0.00157735		Tanc2	1.44848	0.470285	0.0282604								1700084E18Rik	30.7532	39.626	27.047	15.4047	13.6478	0	7.48876	9.51643	14.6809	0.0146373
Rcor3	1.43556	0.33569	0.00048426		AK168779	1.44707	0.509527	0.0482869								Gna13	479.75	442.592	670.258	150.196	78.6754	221.608	227.159	178.433	135.958	4.24975e-05
Rps6kb1	1.43428	0.420913	0.00809925		Diablo	1.44697	0.354853	0.00163023								Map3k7	41.2971	37.1875	60.0105	16.6884	24.8871	0	16.6417	6.34429	21.7022	0.0290493
Klhl3	1.43406	0.368855	0.00187666		Ccdc57	1.44614	0.426703	0.0129387								Fosl2	279.415	495.02	195.245	65.4699	138.083	119.327	94.0255	84.8549	102.128	8.14482e-05
Coro1c	1.43234	0.472182	0.0223532		Rnf13	1.44553	0.43919	0.0167393								Ube2i	61.5064	48.1608	39.7253	10.2698	36.1265	0	16.6417	9.51643	20.4256	0.0396189
Acoxl	1.43228	0.458921	0.017843		Atp13a1	1.44307	0.454761	0.0224498								Tbx18	362.009	1394.23	741.256	536.597	64.2248	119.327	131.469	288.665	412.98	0.0400608
Med25	1.43181	0.346707	0.000830785		Plxna1	1.44304	0.441065	0.017692								Fam109a	45.6905	59.7438	53.2488	24.3908	11.2393	8.52338	10.8171	7.13732	36.3831	0.0241511
Klf13	1.43141	0.321084	0.000244906		Gna13	1.43885	0.379028	0.00399764								Pdk1	46.5691	71.9364	74.3792	5.1349	27.2956	8.52338	29.1229	30.1354	19.149	0.0134192
C1qtnf1	1.42633	0.523072	0.0454859		Mllt6	1.43825	0.423422	0.0127091								Pmvk	60.6277	20.7274	39.7253	5.1349	15.2534	17.0468	9.15293	11.1025	17.2341	0.0112972
Igf1r	1.42559	0.428775	0.0102638		E030018B13Rik	1.43437	0.494422	0.0423072								Tmem198b	10.544	18.8986	25.3566	5.1349	2.40843	8.52338	7.48876	7.13732	3.1915	0.0445216
Snord16a	1.42531	0.381317	0.00302926		Gnmt	1.43179	0.422205	0.0128773								43162	144.979	121.926	94.6645	30.8094	54.5911	4.26169	38.2759	17.4468	77.8726	0.0223163
Sdc1	1.42318	0.455426	0.0176637		Nemf	1.42878	0.324525	0.000538535								Camta2	179.247	90.835	144.532	51.349	32.9152	8.52338	53.2534	52.3404	57.447	0.00135208
Ei24	1.42122	0.458322	0.0187845		Capn15	1.42399	0.495048	0.0446896								Tnfaip6	104.561	641.332	221.447	170.735	75.4642	46.8786	62.4063	141.16	100.213	0.0188287
Eftud2	1.41861	0.427789	0.0104922		Ctsk	1.42211	0.483083	0.0382383								Chfr	57.9917	35.3586	37.1896	12.8372	14.4506	25.5701	7.48876	11.8955	8.2979	0.00118517
Elf1	1.41461	0.453938	0.0180485		Cpne2	1.41336	0.462819	0.0299498								Atp13a1	97.5316	83.5194	92.1288	20.5396	50.5771	8.52338	38.2759	25.3772	24.8937	0.00143586
Ubr2	1.41302	0.391971	0.0045942		Plek2	1.40978	0.430875	0.017692								AK047978	188.912	84.1291	120.021	15.4047	34.5209	55.402	34.9475	53.1334	48.5108	0.00101909
Ddx27	1.41181	0.324506	0.00036623		Capg	1.40621	0.445292	0.0234445								Sidt2	122.134	34.1393	87.9027	23.107	24.0843	38.3552	17.4738	22.205	24.8937	0.00157837
Klf9	1.40567	0.275911	1.77737e-05		Pxk	1.40577	0.470029	0.0346362								Pkm	673.056	1338.75	769.149	236.205	573.207	136.374	301.214	250.599	210.639	0.0012262
Rhag	1.40308	0.284535	3.60316e-05		Peg12	1.40532	0.361483	0.00306214								AK048595	136.193	184.109	142.842	32.0931	32.9152	17.0468	24.9625	80.0966	97.0216	0.0113745
Pim3	1.40275	0.379866	0.00352239		Rbm6	1.40495	0.365647	0.00347764								1700001K19Rik	59.7491	43.2838	49.0227	25.6745	17.6618	0	15.8096	7.93036	26.1703	0.016693
Pole	1.40229	0.301432	0.000115064		AK032489	1.40376	0.447079	0.0244126								Rnf223	152.009	120.097	127.628	23.107	56.1967	42.6169	36.6117	38.0657	48.5108	6.63853e-06
Rgs16	1.40204	0.454354	0.0195552		6030419C18Rik	1.40338	0.490666	0.0462009								Aaas	87.8663	86.5676	133.544	51.349	22.4787	17.0468	27.4588	30.1354	40.2129	0.000244784
Gpx4	1.39986	0.394437	0.0053162		Qsox1	1.40035	0.437746	0.0211302								Tshz1	27.2385	50.5994	28.7374	5.1349	15.2534	4.26169	14.1454	4.75822	21.7022	0.0429689
Kremen1	1.3992	0.437071	0.0142892		Socs3	1.39997	0.423056	0.016101								Ppp2r3a	179.247	410.891	180.032	87.2932	93.126	25.5701	57.4138	107.06	100.851	0.00160139
Hmha1	1.39862	0.479352	0.0295886		Nxpe2	1.39292	0.354491	0.00265884								Sfrp4	269.749	577.32	638.985	399.238	95.5345	59.6637	53.2534	157.021	144.256	0.0250296
Timp3	1.396	0.378174	0.00353551		Zmat3	1.39291	0.446358	0.025506								Fat1	2412.81	6373.08	3216.9	960.225	989.063	494.356	505.907	1995.28	2395.54	0.0121615
Psap	1.39403	0.454717	0.0206486		AK039603	1.38894	0.349452	0.00230068								Gprc5a	181.883	193.253	151.294	88.5769	21.6759	55.402	23.2984	61.0638	71.4896	0.00265529
Lgmn	1.39328	0.371958	0.00295157		Nub1	1.38764	0.451632	0.0287335								Snx32	1005.19	637.064	1070.89	305.526	139.689	438.954	311.199	264.874	195.958	5.5509e-05
Clcf1	1.38937	0.265191	9.26805e-06		Adipor2	1.38741	0.386318	0.0072255								Plekha5	26.3599	32.3104	21.9757	12.8372	11.2393	8.52338	2.49625	6.34429	7.6596	0.0137937
Hilpda	1.38507	0.419649	0.0109455		Ccdc9	1.38663	0.348799	0.00229669								AK037434	70.293	30.4815	54.094	10.2698	24.8871	0	27.4588	14.2746	17.2341	0.0228806
Dync2h1	1.38454	0.35116	0.0015643		AK030382	1.3846	0.449464	0.0282296								Barx2	72.0503	24.3852	45.6418	20.5396	8.02811	25.5701	13.3133	4.75822	14.0426	0.0118798
Gpr17	1.38125	0.408775	0.00878791		Sbno2	1.38096	0.408593	0.0132355								Adamts9	202.092	259.703	170.734	116.819	22.4787	34.0935	23.2984	79.3036	107.873	0.0166618
Akap6	1.38046	0.378376	0.00401261		Sesn2	1.37965	0.430249	0.0208049								Loxl3	1073.73	2572.03	1438.56	690.643	363.673	272.748	202.196	608.259	935.11	0.00452285
Asph	1.37753	0.407945	0.0088241		Rps19	1.37643	0.42061	0.0176763								Mast3	73.8077	35.3586	43.1061	5.1349	30.5068	8.52338	11.6492	15.0677	21.0639	0.0203341
AK138537	1.37711	0.335133	0.000893146		Aoc2	1.376	0.274487	4.71087e-05								Med24	386.612	157.285	309.35	64.1862	106.774	17.0468	99.018	97.5434	130.213	0.00376692
Pdcd6	1.37464	0.406807	0.00878791		Cbx7	1.37363	0.386929	0.00810012								AK076401	71.1717	39.626	45.6418	23.107	26.4927	0	18.3059	11.1025	15.3192	0.0100187
Slc43a2	1.37426	0.393563	0.00632547		AK170464	1.36521	0.412079	0.0159583								Rnasel	270.628	90.835	170.734	60.335	78.6754	8.52338	54.0855	70.5802	48.5108	0.00533776
Rnasel	1.3733	0.396194	0.00681869		Ppp2r3a	1.36519	0.453454	0.0331401								AK042406	108.076	59.7438	79.4505	23.107	20.8731	0	19.1379	36.4797	49.1491	0.0166618
Elmsan1	1.37109	0.45208	0.0223588		Art4	1.36477	0.309523	0.000526983								Kazn	157.281	220.686	307.659	128.372	42.549	85.2338	12.4813	61.8568	81.7024	0.0131471
AK030382	1.37074	0.372621	0.00366331		Rhag	1.36405	0.351164	0.003084								Mlxip	94.0169	56.6957	32.9635	23.107	24.8871	0	19.1379	24.5841	18.5107	0.0100468
4931440P22Rik	1.36759	0.418087	0.011853		Rnf145	1.36346	0.296452	0.000251643								Fjx1	145.858	343.832	147.913	59.0513	30.5068	29.8318	44.9325	80.8897	137.235	0.0100518
Pde3b	1.36741	0.383007	0.00504844		AK047978	1.36315	0.44007	0.0270214								Med25	120.377	91.4446	149.604	37.228	31.3096	38.3552	27.4588	45.2031	37.0214	1.17968e-06
Med24	1.36597	0.373828	0.00394654		Uvssa	1.3609	0.413051	0.0166586								AK049618	27.2385	31.0912	31.2731	10.2698	8.83092	0	15.8096	11.1025	7.6596	0.010952
Fndc1	1.36592	0.460547	0.0263013		Pabpc4	1.35649	0.375889	0.00689193								Noct	366.402	353.586	349.075	25.6745	267.336	25.5701	98.1859	107.853	115.532	0.0287961
Nxpe2	1.36471	0.309141	0.000289539		Prr7	1.35503	0.351319	0.00334294								Nxpe2	325.105	300.548	505.441	116.819	106.774	51.1403	119.82	114.99	167.235	1.34773e-05
Vps13d	1.3628	0.464464	0.0284659		Ttll3	1.3509	0.446161	0.0318784								Ncs1	132.678	1164.39	376.122	181.005	170.999	178.991	150.607	130.851	187.022	0.00724109
Mdga1	1.35908	0.492418	0.0423603		Kctd18	1.35016	0.409622	0.0166234								Clcf1	386.612	411.501	349.92	160.465	102.76	115.066	63.2384	107.853	135.958	5.82783e-07
6030419C18Rik	1.35889	0.483412	0.037952		Crbn	1.34883	0.443359	0.0308988								Cdk18	1407.62	1522.86	1631.27	635.443	303.462	353.72	262.107	512.301	652.981	1.31487e-05
AK049618	1.35889	0.496873	0.0446851		Chka	1.34645	0.46633	0.0436166								Mtor	55.3558	37.7971	73.534	29.5256	8.02811	4.26169	30.7871	6.34429	20.4256	0.0316448
Eno1	1.35874	0.371673	0.00392859		Fbrsl1	1.34197	0.340479	0.00255414								L3mbtl2	50.9624	24.9949	53.2488	15.4047	16.859	8.52338	15.8096	3.17214	17.2341	0.0167584
Pitpnm1	1.35636	0.371973	0.00403754		Ddx27	1.33732	0.334671	0.00213681								Plxna1	2845.99	5465.34	3276.91	1604.65	1038.03	477.309	701.447	1277.58	1805.75	0.000658798
Mllt6	1.35636	0.223597	1.2764e-07		AK089347	1.33524	0.376701	0.00824121								Gpx4	69.4144	82.9098	76.0697	15.4047	26.4927	0	34.9475	25.3772	33.8299	0.00373116
C2	1.35507	0.385339	0.00586634		Runx1	1.33441	0.382352	0.00977358								Cyfip1	99.2889	68.8883	103.117	35.9443	24.0843	42.6169	10.8171	16.6538	31.2767	0.000565594
AK050897	1.35452	0.278451	4.79963e-05		Tgfbr3l	1.33346	0.467571	0.0470872								Cep89	47.4478	48.7705	52.4035	11.5535	34.5209	0	13.3133	20.6189	8.2979	0.0281172
Slc25a37	1.35255	0.287152	9.08589e-05		Dyrk2	1.33281	0.332207	0.0020217								Arxes2	169.582	121.317	36.3444	41.0792	42.549	46.8786	15.8096	20.6189	27.4469	0.00659852
Nup214	1.34912	0.236926	9.70955e-07		D230025D16Rik	1.33148	0.463221	0.0448938								Eftud2	107.197	92.0543	126.783	12.8372	57.8024	0	32.4513	38.0657	52.3406	0.0245008
Iqgap1	1.3481	0.398054	0.00860016		Zcchc4	1.32868	0.352375	0.00433488								Tmem120b	28.1172	22.5563	21.1305	10.2698	4.01405	4.26169	4.16042	7.13732	12.766	0.0219965
Diablo	1.34551	0.294289	0.00015602		Rassf8	1.32498	0.425168	0.0258306								Sik1	7123.32	3154.84	4483.04	1396.69	1280.48	2020.04	1453.65	1302.17	1296.39	2.069e-07
Hnrnpm	1.34348	0.347138	0.00198789		Cnst	1.32227	0.416709	0.0224498								Slco2a1	37.7825	85.3483	28.7374	17.9721	7.2253	21.3084	9.15293	5.55125	28.7235	0.0257401
Hk1	1.33578	0.429009	0.0181901		Tmem128	1.32016	0.446149	0.037154								Mfsd6l	544.771	148.75	264.553	215.666	58.6052	68.187	71.5592	99.9225	52.9789	0.00873528
Sbf2	1.33443	0.371137	0.0047091		AK043676	1.31959	0.372562	0.00828959								Vac14	500.838	346.88	453.882	125.805	176.618	68.187	88.2009	149.884	161.49	4.85103e-06
Tbc1d2b	1.33307	0.336003	0.00143697		Tnfrsf10b	1.31643	0.337752	0.00295833								Dnajc2	26.3599	21.3371	45.6418	23.107	9.63373	8.52338	5.82459	4.75822	3.1915	0.0389765
Fkbp1a	1.33217	0.450146	0.0267778		Tas1r3	1.31301	0.303718	0.000700988								Eif5	315.44	143.263	207.078	74.456	122.83	8.52338	56.5817	80.8897	49.1491	0.00752208
Pkmyt1	1.33191	0.354359	0.00283572		Rnf220	1.31037	0.357774	0.0058758								Slc43a2	190.67	75.5942	127.628	48.7815	47.3658	29.8318	21.6342	49.9613	34.4682	0.000392299
Stxbp5	1.33088	0.489438	0.0462594		Lrwd1	1.30556	0.441441	0.0372434								Rab15	73.8077	335.907	126.783	48.7815	109.182	68.187	19.1379	21.412	49.1491	0.024322
Usp54	1.33033	0.258135	1.3861e-05		AK048548	1.30491	0.441605	0.0373837								Znrf3	66.7784	62.792	83.6766	29.5256	36.1265	0	9.98501	13.4816	36.3831	0.0240062
D230025D16Rik	1.33015	0.420339	0.0157458		Dgkq	1.29987	0.409189	0.0222731								Pigq	202.092	178.622	199.472	41.0792	114.802	25.5701	48.2609	38.0657	73.4045	0.000950127
Runx1	1.32958	0.375376	0.00542518		Dusp8	1.29716	0.216866	4.25034e-07								9030624G23Rik	141.465	298.109	192.71	112.968	55.3939	17.0468	48.2609	49.9613	88.0854	0.00232409
Htra3	1.32802	0.349438	0.00246567		Csnk1e	1.29644	0.334086	0.00311746								Pitpnm1	159.917	85.9579	109.878	30.8094	36.9293	8.52338	41.6042	52.3404	38.9363	0.000352487
Fbn1	1.3198	0.41244	0.0143167		Pitpnm1	1.29575	0.407764	0.02222								Vopp1	56.2344	63.4016	52.4035	7.70234	37.7321	0	13.3133	17.4468	24.8937	0.00138931
Rnf145	1.31889	0.275659	6.73506e-05		Pvr	1.29543	0.359007	0.00689369								BC031503	245.147	202.397	283.993	78.3072	45.7602	127.851	30.7871	58.6847	86.8088	0.000178715
St7l	1.31811	0.437424	0.0234432		Plekhg2	1.29539	0.439952	0.0382154								AK153351	28.9959	23.166	49.8679	14.121	8.02811	4.26169	10.8171	3.96518	18.5107	0.0243512
Cpox	1.31455	0.407277	0.0133496		Slc4a1	1.29272	0.349587	0.00538132								Ccdc74a	182.762	210.932	266.244	66.7536	59.408	98.0189	58.2459	34.1006	69.5747	1.2796e-06
Slc4a1	1.31402	0.255117	1.4043e-05		Axin2	1.29057	0.456306	0.0497483								Col4a2	9501.86	19731.3	10796	7029.67	2484.7	1998.73	2153.43	4051.62	5685.34	0.00149595
AK048548	1.31045	0.465106	0.037335		Cd14	1.28958	0.291499	0.000498889								Slc20a1	423.515	679.738	592.498	112.968	263.322	161.944	94.8576	105.474	252.767	0.000222079
Ier5l	1.30704	0.400202	0.0120474		Slc29a1	1.28936	0.426647	0.0322657								Ghitm	27.2385	79.8616	54.9392	10.2698	16.859	17.0468	16.6417	13.4816	20.4256	0.0016549
Dusp4	1.30335	0.41985	0.0186343		Plxna2	1.2881	0.433853	0.0364051								Gm16853	36.0252	49.9897	12.6783	6.41862	12.0422	8.52338	6.65667	11.8955	12.1277	0.0160107
Btbd7	1.30316	0.406641	0.0141795		Tef	1.28523	0.412609	0.0258733								Lsp1	37.7825	54.8668	32.1183	7.70234	20.0703	4.26169	14.1454	5.55125	21.0639	0.0378173
Ivns1abp	1.30223	0.39182	0.0102989		Tom1l2	1.28454	0.301307	0.000845751								43167	20.2092	29.2623	21.9757	7.70234	10.4365	0	3.32834	8.7234	11.4894	0.0331285
Nemf	1.30167	0.298538	0.000352509		Nid1	1.28312	0.397567	0.0197432								Bcl9l	94.8956	148.14	54.9392	42.3629	29.704	0	21.6342	42.0309	37.6597	0.0105235
Timm9	1.29446	0.437289	0.0267226		Get4	1.27935	0.427104	0.0343022								Cdc123	65.8997	117.049	128.473	39.7954	20.0703	34.0935	19.1379	24.5841	43.4044	0.000925155
Cds2	1.29297	0.436371	0.0265128		Mmp9	1.27786	0.353156	0.00672025								Sesn2	482.386	367.607	169.044	66.7536	129.253	42.6169	104.843	130.058	117.447	0.000504635
Ndrg1	1.29203	0.349742	0.00350465		AK039091	1.27703	0.296299	0.000728025								Nt5e	379.582	2025.8	873.111	287.554	194.28	174.729	317.024	308.491	619.151	0.00612639
Kmt2c	1.29172	0.352673	0.00384415		Jun	1.27573	0.342815	0.00505853								Rin1	304.017	873.601	490.227	231.07	113.196	140.636	77.3838	185.57	217.66	0.000582782
AK009121	1.29155	0.334167	0.00201483		AK013187	1.2756	0.419377	0.0309442								Phrf1	35.1465	23.166	30.4279	2.56745	15.2534	0	14.1454	11.1025	8.2979	0.0382341
Art4	1.29097	0.265969	5.01295e-05		Tspan4	1.27324	0.440701	0.0434669								Micall2	39.5398	21.9467	18.5948	12.8372	12.0422	0	5.82459	4.75822	10.8511	0.033016
March5	1.28949	0.336762	0.00224233		Ctsl	1.26893	0.33177	0.00369083								Fhl2	318.076	335.907	204.543	148.912	42.549	21.3084	49.9251	84.8549	148.724	0.00788972
Adgrl1	1.28825	0.456271	0.036918		Iah1	1.26549	0.388138	0.0182349								Secisbp2	39.5398	43.8934	54.9392	3.85117	27.2956	0	20.8021	9.51643	18.5107	0.0402858
Ubqln1	1.28711	0.438288	0.0282799		Brpf3	1.26544	0.441034	0.0453421								Lpl	9721.52	2279.41	2692.87	2019.3	940.894	1052.64	718.089	1256.96	2489.37	0.00618009
Get4	1.2868	0.319197	0.00115598		Tspyl2	1.26413	0.413523	0.0297628								Itga11	1143.14	7090.01	3062.23	1532.77	571.601	443.216	526.709	1306.92	2110.22	0.0199942
Mt2	1.28644	0.268254	6.41568e-05		Ankrd16	1.26361	0.340205	0.00514658								Rbak	28.9959	19.5082	22.8209	5.1349	8.83092	12.7851	1.66417	8.7234	3.8298	0.0140732
Lrwd1	1.28482	0.413183	0.0183859		AK138537	1.25953	0.375873	0.0144599								Ror1	156.402	294.452	251.03	120.67	24.8871	85.2338	30.7871	77.7175	63.83	0.00247665
AK161748	1.28479	0.425185	0.0229683		AK081084	1.25395	0.402484	0.0258733								Zfyve26	152.009	48.1608	169.044	21.8233	30.5068	0	42.4363	80.8897	36.3831	0.0414069
AK043676	1.28428	0.238111	4.51136e-06		Bhlhe40	1.25244	0.378031	0.0159583								4931440P22Rik	108.954	69.4979	102.271	48.7815	19.2675	17.0468	29.1229	17.4468	29.3618	0.000280981
AK039603	1.27861	0.274345	0.000111749		Clca3a2	1.25177	0.413092	0.0317195								Atp2b4	62.3851	59.1342	56.6296	2.56745	28.9012	25.5701	16.6417	11.8955	16.5958	0.00515833
Pdgfb	1.27845	0.295944	0.00041136		Ankrd52	1.24433	0.293219	0.000912582								E030018B13Rik	133.557	49.3801	56.6296	14.121	30.5068	17.0468	19.1379	38.0657	18.5107	0.00329746
Sacs	1.27621	0.383793	0.0102533		Ttc17	1.24386	0.386319	0.020124								Prmt7	107.197	53.0379	106.498	34.6605	19.2675	25.5701	32.4513	21.412	19.149	0.00010408
Ror1	1.27478	0.353947	0.0046395		Igsf3	1.24339	0.404689	0.0287335								AK154275	520.168	303.596	361.753	101.414	109.985	119.327	89.033	128.472	129.575	1.2668e-09
Arid4b	1.27433	0.297033	0.000461564		Safb	1.24128	0.289001	0.000762183								AK050897	269.749	240.195	233.28	100.13	87.5064	8.52338	61.5742	70.5802	96.3833	0.000660752
Ubp1	1.27398	0.359756	0.00542972		Apold1	1.23957	0.416308	0.0356982								Parva	55.3558	106.685	32.1183	25.6745	11.2393	4.26169	19.1379	20.6189	30.0001	0.0102641
Col4a3bp	1.27264	0.399488	0.0148788		Perm1	1.22899	0.363141	0.0131132								6030419C18Rik	41.2971	128.632	76.9149	19.2559	15.2534	25.5701	19.97	43.617	17.2341	0.00287576
Ogn	1.2707	0.465395	0.0450965		Taf4b	1.22098	0.254586	0.000119458								Slc18a1	120.377	343.832	259.482	116.819	60.2108	42.6169	25.7946	79.3036	88.0854	0.00265383
Tchh	1.26881	0.382411	0.0104653		Camta2	1.21863	0.419464	0.0419092								AK171320	89.6236	46.3319	46.487	17.9721	19.2675	0	11.6492	20.6189	34.4682	0.0132844
Cltb	1.2599	0.337924	0.00313069		Slc3a2	1.21771	0.414469	0.0387168								Map2k3	25.4812	43.2838	43.1061	17.9721	9.63373	8.52338	9.15293	8.7234	9.5745	0.00117238
Mapk1ip1	1.2595	0.408945	0.0198732		Arid4b	1.21572	0.319171	0.00385784								Stk11	55.3558	24.9949	50.7131	8.98607	12.845	0	20.8021	15.8607	15.9575	0.0114891
Dusp8	1.25944	0.230579	3.22999e-06		4930413G21Rik	1.2155	0.29767	0.00159686								Ndnf	282.051	2610.44	935.657	516.057	173.407	306.842	178.898	418.723	578.938	0.0174136
Gadd45g	1.25669	0.287862	0.000345662		Ninl	1.21151	0.38652	0.0246863								Rbm39	221.423	93.2735	291.6	68.0374	43.3518	68.187	50.7571	53.1334	60.6385	4.60209e-05
AK040321	1.25445	0.34606	0.00430072		Iscu	1.21135	0.316153	0.00360134								Emc1	25.4812	14.6311	22.8209	1.28372	8.83092	4.26169	7.48876	8.7234	5.1064	0.0290918
Ttc17	1.25374	0.33494	0.00297525		Ubp1	1.21012	0.350895	0.0109935								Wbscr17	30.7532	28.6526	44.7966	12.8372	14.4506	17.0468	1.66417	4.75822	8.2979	0.014585
AK154113	1.25348	0.429362	0.0294781		Slc2a1	1.2051	0.350555	0.0113874								Klf9	3346.83	1770.37	2255.89	928.132	730.558	443.216	455.982	771.624	845.11	1.67335e-06
Slc25a46	1.25303	0.380956	0.0113141		Eif5a2	1.2045	0.351567	0.0116678								Cpox	112.469	110.343	175.805	20.5396	45.7602	8.52338	32.4513	57.0986	61.2768	0.00234597
AK081084	1.25101	0.347977	0.00471013		Gan	1.19959	0.279055	0.000754956								Jdp2	66.7784	97.5409	79.4505	14.121	39.3377	0	14.9775	15.8607	53.6172	0.0310965
Spats2	1.25046	0.387926	0.0134838		Sfswap	1.19863	0.344009	0.0099299								Cltb	122.134	104.856	158.901	37.228	28.9012	25.5701	19.1379	52.3404	54.8938	0.000162832
Zcchc4	1.24962	0.31863	0.00168428		Tcirg1	1.19863	0.304073	0.00255334								Inpp5k	164.31	63.4016	140.306	34.6605	71.4501	17.0468	16.6417	34.8936	33.1916	0.00445443
Naca	1.24663	0.279207	0.000239875		Ik	1.19814	0.404687	0.037044								Cyp2s1	26.3599	71.3268	43.9514	2.56745	4.81686	38.3552	11.6492	11.1025	11.4894	0.0186914
Glrx3	1.24451	0.341431	0.00405679		Ankrd50	1.19326	0.397166	0.0336181								Micall1	70.293	113.391	75.2244	17.9721	19.2675	25.5701	27.4588	17.4468	38.298	8.59138e-05
Terf2ip	1.24351	0.359745	0.00701702		Camk4	1.19042	0.39602	0.033519								Egf	38.6612	15.8504	17.7496	12.8372	9.63373	4.26169	2.49625	6.34429	5.1064	0.0307835
Rin1	1.24253	0.355472	0.00625702		Cul9	1.18497	0.367398	0.0198528								Ggn	78.201	62.792	50.7131	10.2698	27.2956	0	32.4513	14.2746	23.6171	0.00958227
Fos	1.24066	0.345562	0.00477632		Hs6st1	1.1733	0.232412	3.99221e-05								Tubgcp3	116.862	63.4016	92.1288	7.70234	58.6052	17.0468	13.3133	34.1006	22.3405	0.0137633
Cdk18	1.23947	0.223821	2.22137e-06		Fzd4	1.17301	0.344965	0.0125843								Krt7	124.77	245.072	245.113	127.089	50.5771	0	55.7496	54.7195	57.447	0.020314
Wasf2	1.23565	0.379003	0.012186		Zer1	1.17275	0.365711	0.0208049								Ube4a	117.741	109.124	108.188	35.9443	32.1124	8.52338	44.1005	37.2727	30.0001	3.62014e-06
Cep250	1.22963	0.326227	0.00273582		Rcor3	1.17218	0.372481	0.0239821								AK032489	43.0545	70.1075	56.6296	14.121	15.2534	8.52338	25.7946	11.1025	20.4256	0.0005927
AK148762	1.22836	0.454913	0.0481886		Srrm2	1.17217	0.375243	0.0252947								Elovl4	80.837	174.354	97.2001	17.9721	22.4787	119.327	9.98501	7.93036	19.7873	0.0430947
Srek1	1.22691	0.398688	0.0200304		Ptpn23	1.1713	0.404229	0.042624								Gpr17	87.8663	51.8186	110.724	34.6605	27.2956	17.0468	11.6492	25.3772	24.2554	0.000405724
Prdx2	1.22562	0.415919	0.0275969		Pigl	1.17054	0.336277	0.00998279								Mllt6	1184.44	1151.59	1056.52	372.28	321.927	80.9721	267.099	378.278	480.002	0.000235353
Nt5e	1.22312	0.450822	0.046903		Glrx3	1.16869	0.352609	0.015906								AK028708	41.2971	45.1127	29.5826	2.56745	12.845	0	11.6492	17.4468	20.4256	0.0342336
AK168848	1.2229	0.372224	0.0114127		Zswim4	1.16744	0.328627	0.00805427								Fnip2	204.728	271.286	189.329	8.98607	139.689	8.52338	71.5592	74.5454	68.9364	0.0385374
AK037484	1.22216	0.334806	0.00399688		Spen	1.16516	0.388659	0.0341379								Ctgf	16024.2	19507.6	21820.2	8775.54	1806.32	4969.13	1944.58	3835.12	10682.6	0.00581777
Uvssa	1.2211	0.363512	0.00926295		Ilkap	1.16228	0.376456	0.0277751								Grb10	48.3264	166.429	68.4627	28.2419	24.0843	8.52338	12.4813	20.6189	63.83	0.0223215
BC057675	1.2209	0.30439	0.00124154		Sec61a2	1.16057	0.384927	0.0328482								Eif5a	108.954	51.8186	77.7601	21.8233	43.3518	0	23.2984	18.2398	26.1703	0.00640774
Rassf8	1.22001	0.329786	0.00346368		AK144056	1.15755	0.330562	0.00943442								Trim24	99.2889	58.5246	66.7722	8.98607	39.3377	17.0468	17.4738	10.3095	31.915	0.00551947
Rnps1	1.21991	0.35024	0.00646526		Mob2	1.15605	0.402632	0.0451952								C2	868.997	582.197	455.573	365.861	101.957	234.393	69.063	125.3	164.681	0.00194697
Hbp1	1.2166	0.307818	0.00151597		Chd2	1.15558	0.257696	0.0003929								Pim3	6674.32	1838.65	4231.16	1810.05	900.753	1044.11	908.636	1085.67	1341.71	8.14351e-05
Tbc1d10a	1.21626	0.341364	0.00513807		Zfp263	1.15316	0.393242	0.039318								Fam214b	30.7532	23.7756	26.2018	6.41862	7.2253	0	12.4813	7.93036	10.8511	0.010952
AK162363	1.2154	0.389739	0.0179672		Hsph1	1.14711	0.399015	0.0448666								Rps6kb1	150.251	105.466	103.117	52.6327	36.9293	0	47.4288	15.8607	46.5959	0.0369583
Ankrd50	1.21348	0.327283	0.00336751		Hbp1	1.1467	0.359756	0.0216293								Isg20	70.293	43.8934	82.8314	28.2419	24.8871	0	20.8021	14.2746	21.0639	0.00213308
Capn7	1.21252	0.333436	0.00415665		AK166079	1.14316	0.370712	0.0280152								Vcam1	521.926	220.686	305.969	151.479	82.6895	63.9253	101.514	73.7524	105.958	1.95392e-05
4930413G21Rik	1.21185	0.291819	0.000762604		Fbxo38	1.14248	0.332389	0.0113874								AK051586	15.8159	19.5082	14.3687	3.85117	8.83092	0	5.82459	3.17214	5.7447	0.0430289
Dusp1	1.20982	0.301497	0.00123505		Usp30	1.13886	0.272423	0.00116407								Klhl3	116.862	110.953	91.2836	23.107	40.1405	0	32.4513	48.3752	31.915	0.00131436
Camta2	1.2086	0.347286	0.00651621		AK164636	1.1309	0.391506	0.0434946								Ctsk	121335	298907	239716	89163.6	28223.6	33633.3	29742.8	89248.3	93627.8	0.00204867
D1Ertd622e	1.20781	0.359586	0.00926683		Adrbk2	1.12831	0.360587	0.0250129								AK132089	35.1465	68.2787	62.5462	12.8372	15.2534	17.0468	7.48876	22.205	16.5958	0.000560482
Dhx33	1.20508	0.399098	0.0230637		Myh9	1.12704	0.474459	0.0175292								Eif2ak1	36.9038	23.7756	14.3687	5.1349	9.63373	0	6.65667	7.13732	12.766	0.0324295
Pxn	1.20432	0.29254	0.000871124		Cic	1.12142	0.345992	0.0191085								Gpat4	79.9583	23.7756	43.1061	6.41862	18.4646	8.52338	14.9775	8.7234	23.6171	0.0132108
Rangap1	1.19854	0.387221	0.0190702		Ndst2	1.11976	0.231075	9.78733e-05								Trnp1	267.113	206.055	143.687	130.94	62.6192	68.187	17.4738	11.1025	48.5108	0.0201498
Slc3a2	1.19816	0.292337	0.000927997		Rnf217	1.11614	0.294669	0.00409952								E2f7	101.925	78.0327	134.39	11.5535	24.8871	55.402	44.9325	6.34429	29.3618	0.00734507
E130112N10Rik	1.19777	0.358398	0.00973713		Wdr91	1.11196	0.316218	0.00901632								Mrps2	25.4812	19.5082	17.7496	3.85117	12.0422	0	4.16042	4.75822	9.5745	0.043782
Krt7	1.19772	0.39945	0.0243249		Mbtps1	1.11131	0.38434	0.0432543								Spon1	2779.21	4809.99	2445.22	1281.16	937.683	1065.42	429.355	781.934	1001.49	9.94507e-06
Tctn3	1.1953	0.411923	0.0308489		Pxn	1.10756	0.34568	0.0209086								Dync2h1	152.887	262.141	132.699	48.7815	72.253	0	40.7721	66.615	71.4896	0.00711695
Slc16a10	1.19498	0.335335	0.00513807		Srrm1	1.10531	0.309987	0.00777409								Arfgef1	68.5357	28.6526	52.4035	6.41862	30.5068	0	14.9775	15.8607	14.0426	0.0230973
Aaas	1.19269	0.369878	0.0134388		Dus3l	1.10063	0.386351	0.0474664								Fos	3663.14	4278.39	3351.29	2311.99	508.179	796.936	567.481	812.069	1168.73	0.000682467
Slc18a1	1.19128	0.380242	0.0172899		Cpt1b	1.10016	0.327286	0.014028								4930523C07Rik	134.435	115.22	167.353	53.9164	64.2248	0	33.2834	33.3075	42.7661	0.00247373
Plxna1	1.18329	0.292176	0.00109041		Hspa1a	1.09995	0.361437	0.0308445								Rsph10b	56.2344	32.3104	61.7009	33.3768	5.61967	0	20.8021	7.93036	14.0426	0.0321094
Fitm2	1.18294	0.381584	0.0188145		E130012A19Rik	1.09976	0.268318	0.00153003								Ifnar1	26.3599	22.5563	12.6783	6.41862	4.01405	0	4.16042	11.8955	7.0213	0.0402369
AK154450	1.18144	0.38188	0.0191478		Hnrnpll	1.09526	0.34865	0.0243443								Gpatch8	24.6026	21.9467	34.654	7.70234	11.2393	0	4.99251	15.0677	5.1064	0.0239148
Wdr33	1.17838	0.262197	0.000214041		Abca2	1.08533	0.354116	0.0292786								AK044326	62.3851	48.1608	68.4627	12.8372	16.859	21.3084	18.3059	8.7234	19.149	3.58135e-05
9030624G23Rik	1.17838	0.3795	0.0186052		Ppp1r37	1.07854	0.361816	0.0354231								Ajuba	64.1424	343.222	96.3549	33.3768	44.1546	25.5701	39.108	53.1334	77.8726	0.0064686
AK085296	1.17744	0.399575	0.0275969		Crebbp	1.07455	0.328698	0.017776								Fabp4	56975.1	8581.77	11487.4	14257	3065.13	5966.37	3814.27	5838.33	8844.29	0.0158495
Trappc10	1.17577	0.360397	0.0121384		Thoc1	1.06618	0.375374	0.0482699								Capn12	35.1465	49.3801	21.1305	2.56745	9.63373	4.26169	9.15293	15.0677	16.5958	0.0188302
Tas1r3	1.17197	0.283422	0.000815229		Aplp2	1.06429	0.287856	0.00538132								Sema3f	53.5984	56.086	33.8087	3.85117	20.0703	8.52338	5.82459	15.0677	24.2554	0.0142643
Socs3	1.17191	0.340307	0.00728936		Zwint	1.06402	0.326221	0.0181716								AK162785	25.4812	23.7756	51.5583	0	8.02811	17.0468	6.65667	11.8955	10.8511	0.0207533
Gan	1.17117	0.239527	4.28969e-05		Ranbp10	1.06346	0.254847	0.00118725								Kctd6	123.013	123.145	182.567	35.9443	61.8164	4.26169	42.4363	38.0657	47.8725	0.000270365
Mmp9	1.16529	0.284656	0.000943801		Gm6194	1.06137	0.280329	0.00412023								Cdc42ep4	40.4185	31.7008	49.0227	12.8372	6.42248	0	4.16042	26.9632	14.6809	0.0365653
Ctgf	1.16353	0.336139	0.00691503		E2f6	1.05419	0.316902	0.0153708								Gm15867	57.9917	219.467	146.223	70.6048	8.02811	76.7104	14.9775	28.5493	28.0852	0.0209497
Sptlc2	1.16192	0.305371	0.00242323		Cc2d1a	1.0516	0.34094	0.027989								AK161748	58.8704	123.145	63.3914	34.6605	13.6478	8.52338	20.8021	33.3075	20.4256	0.000989393
Crebbp	1.16159	0.267976	0.000388198		Git1	1.04983	0.343721	0.029921								Mt2	6010.05	6138.37	8848.59	3229.85	1239.54	1137.87	916.125	2116.61	2587.67	0.000122454
Zwint	1.15996	0.299908	0.00200431		Cep250	1.04226	0.33995	0.0292197								Lonp1	485.9	290.794	524.881	102.698	136.478	132.112	80.7122	96.7504	146.809	3.73171e-08
Uckl1os	1.15593	0.378802	0.0213788		AK171899	1.04163	0.303588	0.0115589								Zmym5	20.2092	34.1393	16.0591	5.1349	12.845	0	4.16042	3.96518	11.4894	0.0472387
AK039878	1.15511	0.379892	0.0219654		Slc25a28	1.04128	0.325746	0.0212406								Gm13807	109.833	61.5727	111.569	29.5256	38.5349	0	30.7871	22.998	28.7235	0.000907694
Man2c1os	1.15502	0.415355	0.0404879		Wdr33	1.03675	0.35714	0.0421141								Timp3	4669.21	15126.8	6850.49	2088.62	2207.73	1589.61	1412.88	3065.08	3813.21	0.000191028
Slc2a1	1.15459	0.331907	0.00654318		Jmy	1.03653	0.281907	0.00566354								Iqsec1	36.9038	24.3852	19.44	12.8372	11.2393	0	1.66417	9.51643	7.6596	0.048925
AK081796	1.15459	0.28633	0.00115387		Dnajb13	1.03499	0.363549	0.0476633								Fbxo6	26.3599	29.2623	28.7374	15.4047	7.2253	0	8.32084	5.55125	8.2979	0.00588839
Peg12	1.15403	0.286771	0.00118201		Tmem57	1.03482	0.349968	0.0372773								Galnt15	96.6529	37.1875	115.795	35.9443	13.6478	4.26169	19.1379	33.3075	26.1703	0.00512616
AK144056	1.15262	0.284442	0.00108305		Metap2	1.0347	0.342634	0.0323984								Actn1	58.8704	59.1342	73.534	14.121	16.0562	21.3084	12.4813	19.0329	18.5107	1.28008e-06
Ctsk	1.15163	0.311339	0.00346679		Ppm1a	1.0341	0.264643	0.00285785								4933400F21Rik	62.3851	31.0912	29.5826	15.4047	12.0422	0	16.6417	12.6886	8.2979	0.00551947
Itga9	1.15142	0.346015	0.0101874		Itpr3	1.02438	0.269674	0.00398821								AK084809	246.026	184.718	279.767	68.0374	41.7461	46.8786	69.8951	90.4061	58.7236	1.27209e-07
Srrm2	1.15117	0.297734	0.00201113		Pabpc1	1.02333	0.317019	0.0197239								AK149733	93.1382	90.835	101.426	26.9582	29.704	8.52338	25.7946	17.4468	42.1278	5.38329e-05
Sf3b3	1.14918	0.370746	0.0188333		Ddx55	1.02291	0.346486	0.0376295								Capn15	44.8118	39.0164	32.9635	8.98607	15.2534	0	13.3133	11.8955	12.1277	0.0210466
Taf4b	1.14884	0.23204	3.31772e-05		AK170605	1.0204	0.329745	0.0272462								Abcg2	16.6946	20.7274	24.5113	2.56745	9.63373	0	7.48876	7.13732	5.7447	0.0244139
AK164636	1.14825	0.360542	0.0149022		Arhgdia	1.01962	0.343582	0.0364611								Ssc5d	189.791	921.762	411.621	197.693	41.7461	59.6637	77.3838	125.3	298.086	0.0166262
Seh1l	1.1476	0.296113	0.00195661		Dvl3	1.01638	0.317106	0.0208747								Arg1	26.3599	103.637	62.5462	19.2559	12.0422	34.0935	4.99251	19.8259	10.8511	0.00588608
AK032255	1.1453	0.41886	0.0446904		Tm2d1	1.01174	0.355374	0.0476633								Spats2	150.251	446.859	248.494	102.698	49.7743	51.1403	25.7946	78.5106	134.681	0.00248151
Lrp1	1.14483	0.283884	0.00115387		Gclc	1.00753	0.279005	0.00684443								Supt4a	96.6529	64.0112	104.807	30.8094	24.8871	12.7851	17.4738	29.3423	23.6171	6.51255e-06
Prr7	1.13893	0.28109	0.00108369		Cldn13	0.992999	0.291309	0.0122729								AK168779	70.293	84.7387	81.141	12.8372	37.7321	0	19.1379	26.9632	26.8086	0.00208822
Sugp1	1.1389	0.364306	0.0175969		Cyc1	0.992701	0.300596	0.0163793								Rnf123	238.996	139.605	213.84	53.9164	89.9148	17.0468	50.7571	41.2379	56.8087	5.2342e-05
Trio	1.1384	0.292225	0.00183258		4833417C18Rik	0.987528	0.359518	0.0589322								Mapk9	89.6236	37.1875	89.5931	15.4047	28.0984	0	19.97	31.7214	17.8724	0.00504662
AB346559	1.13763	0.318232	0.00498384		Rnf149	0.981942	0.311433	0.0236688								Dnm2	48.3264	23.7756	42.2609	7.70234	14.4506	12.7851	17.4738	1.58607	5.7447	0.0170385
Gprc5a	1.13513	0.29914	0.00251549		Gimap6	0.981593	0.341152	0.0445999								Ogn	36.0252	109.124	52.4035	17.9721	20.0703	0	13.3133	25.3772	26.1703	0.0069305
Copa	1.1303	0.361138	0.0174143		Npc1	0.981051	0.260033	0.00430998								Fam69b	85.2303	32.9201	62.5462	15.4047	32.1124	0	19.1379	4.75822	22.3405	0.0260944
Tmem57	1.12985	0.374679	0.0233267		Fxyd5	0.98045	0.32589	0.0332802								AK138733	166.067	101.808	240.042	21.8233	65.8305	8.52338	44.1005	69.7872	52.9789	0.00222862
Ybx3	1.12927	0.29798	0.00254871		1600020E01Rik	0.963179	0.265296	0.00648212								Nckap1l	63.2637	26.2141	48.1774	11.5535	8.02811	0	14.1454	25.3772	12.1277	0.0113049
AK089347	1.12748	0.295469	0.00234587		Slc7a5	0.960364	0.291691	0.0167226								Dusp4	379.582	1449.09	611.093	250.326	184.646	115.066	98.1859	193.501	419.363	0.00220381
Plek2	1.12668	0.373169	0.0230748		Mllt4	0.958689	0.29264	0.0175036								Kdm4b	124.77	57.3053	95.5097	29.5256	24.8871	21.3084	24.9625	26.1702	16.5958	9.81482e-06
Hnrnpll	1.12661	0.301508	0.00304217		Nfkbia	0.955293	0.271869	0.00907635								Usf1	43.0545	14.6311	36.3444	5.1349	4.81686	4.26169	11.6492	18.2398	4.4681	0.02799
Apold1	1.12254	0.349943	0.0140645		Noc2l	0.951946	0.281595	0.0132295								Slc25a18	218.787	98.1506	170.734	46.2141	52.9855	38.3552	41.6042	41.2379	31.2767	8.88764e-07
AK052150	1.12192	0.333746	0.00919825		AK166863	0.946833	0.284157	0.0152125								Ddx42	21.0879	17.6793	28.7374	6.41862	10.4365	0	3.32834	6.34429	8.2979	0.0190711
Eif5a2	1.12183	0.312003	0.0047091		Erf	0.933872	0.314447	0.0363578								Ankrd53	29.8745	26.2141	49.8679	7.70234	24.0843	0	6.65667	7.13732	8.9362	0.0243498
Col4a2	1.12166	0.321927	0.00645059		1500004A13Rik	0.931747	0.29209	0.0215086								Fkbp1a	47.4478	103.028	64.2366	14.121	27.2956	0	10.8171	22.205	35.7448	0.0089311
AK171899	1.12048	0.277562	0.00114087		Dnajc16	0.925509	0.291965	0.0226259								Akap6	156.402	461.491	238.352	83.442	86.7035	25.5701	35.7796	98.3365	109.149	0.00108005
Clca3a2	1.12046	0.36656	0.0210919		Fam46c	0.919113	0.279237	0.0167393								AK037564	43.9331	26.2141	53.2488	3.85117	16.859	0	18.3059	6.34429	17.8724	0.0250149
Bcl9l	1.11859	0.403701	0.0413405		Zfp395	0.900857	0.3007	0.0342748								Sds	40.4185	46.9416	58.3201	26.9582	10.4365	0	2.49625	14.2746	20.4256	0.0277189
Epb42	1.11789	0.367904	0.0220858		AK141527	0.892782	0.301995	0.037303								Gng3	128.285	110.953	103.962	12.8372	101.957	12.7851	16.6417	17.4468	14.0426	0.0297161
Gm340	1.11511	0.310067	0.00470063		Rcc1	0.890194	0.27606	0.0198528								Dbndd1	21.9666	18.2889	14.3687	3.85117	4.81686	0	4.16042	7.93036	7.0213	0.0233257
Xpo4	1.11508	0.319002	0.00625702		Rer1	0.887921	0.261826	0.0128773								Cish	74.6863	25.6045	47.3322	12.8372	23.2815	0	9.98501	13.4816	15.3192	0.00752311
AK089379	1.11497	0.346276	0.0136244		Map4k5	0.886612	0.275086	0.0199474								Igsf10	351.465	3709.6	1215.42	572.541	282.589	302.58	252.122	604.293	662.556	0.00754605
Aldoa	1.1136	0.39625	0.0379774		Fastk	0.873016	0.294943	0.0370904								Cald1	211.758	630.358	306.814	110.4	35.3237	136.374	69.063	114.197	117.447	0.000334081
Axin2	1.1095	0.402559	0.0427078		Mrm1	0.872105	0.261806	0.0152506								Proser1	43.0545	21.3371	40.5705	10.2698	14.4506	4.26169	4.99251	7.13732	12.1277	0.0237856
Tspan4	1.10871	0.394256	0.0378353		Farsa	0.858929	0.279393	0.0286216								Angptl2	51.8411	86.5676	43.1061	10.2698	17.6618	34.0935	9.15293	5.55125	15.3192	0.000866732
Dyrk2	1.10832	0.25643	0.000407796		Luc7l2	0.854654	0.262183	0.0182439								Osmr	52.7198	59.7438	86.2123	33.3768	14.4506	0	4.16042	36.4797	12.1277	0.0307131
Zfp618	1.10721	0.368923	0.0242119		Klhl21	0.846285	0.297592	0.0479162								AK013890	38.6612	20.1178	33.8087	6.41862	15.2534	0	3.32834	10.3095	11.4894	0.0207467
Acp5	1.10283	0.384988	0.0336599		Lrrc8a	0.843674	0.255321	0.0163047								Agap3	197.699	242.023	228.209	57.7676	63.422	17.0468	48.2609	76.1315	74.6811	5.17609e-07
Rnf217	1.10206	0.271352	0.00104686		Got1	0.841236	0.242544	0.0103255								Rgs16	108.076	617.556	315.266	142.493	76.267	38.3552	75.7197	103.888	88.0854	0.00151232
Fzr1	1.10151	0.328457	0.00940233		AK040485	0.82397	0.224552	0.00577197								Celf3	23.7239	13.4119	23.6661	5.1349	10.4365	0	6.65667	7.13732	1.2766	0.0480162
Atg16l1	1.10039	0.288619	0.00237308		Vopp1	0.813714	0.275276	0.037303								Clcn7	21.0879	34.749	16.0591	6.41862	6.42248	0	4.16042	13.4816	5.7447	0.0229194
E2f8	1.10022	0.366165	0.0239699		Urb1	0.800166	0.229751	0.00996653								AK009121	108.076	94.4928	110.724	30.8094	29.704	4.26169	9.15293	43.617	40.2129	0.00239836
Zfp263	1.09935	0.376231	0.0292936		Eaf1	0.795891	0.265206	0.0339263								Xrra1	24.6026	14.0215	39.7253	5.1349	1.60562	12.7851	1.66417	15.0677	3.1915	0.0441075
AK166079	1.09481	0.333575	0.0114853		Sept11	0.780831	0.251249	0.0262529								BC039771	37.7825	27.4334	17.7496	10.2698	7.2253	0	4.16042	7.93036	12.1277	0.0123792
AK170605	1.09246	0.281932	0.00195833		Cyth4	0.755534	0.245027	0.0280152								Vps33b	36.9038	18.2889	34.654	11.5535	9.63373	0	2.49625	11.8955	9.5745	0.0177678
AK039091	1.08878	0.30543	0.00512623		Dhx36	0.743016	0.232236	0.0211302								Fbn1	4560.26	20472	8050.7	4353.11	1794.28	1772.86	1474.45	2870	4349.38	0.0012262
Mob2	1.08665	0.27462	0.00148873		4930579G18Rik	0.729155	0.25468	0.0458645								Irak2	37.7825	15.2408	43.1061	3.85117	13.6478	0	11.6492	6.34429	12.766	0.0243498
Abhd2	1.0862	0.268883	0.00112966		2410089E03Rik	0.726785	0.237726	0.0297566								AK019848	43.0545	21.9467	17.7496	10.2698	15.2534	0	9.15293	2.37911	4.4681	0.0396664
Cic	1.08585	0.258931	0.000662233		Mul1	0.703916	0.248954	0.049846								Gm19345	48.3264	23.7756	46.487	24.3908	5.61967	0	8.32084	9.51643	11.4894	0.0117862
Dyrk3	1.0815	0.237876	0.000173239		Fam65a	0.699308	0.23703	0.0377385								Sphk1	39.5398	54.8668	61.7009	16.6884	10.4365	17.0468	9.15293	4.75822	19.7873	0.000558261
Csnk1e	1.07966	0.257775	0.000672043		Crtc3	0.695113	0.210888	0.0166234								Nck2	50.0838	58.5246	90.4384	46.2141	4.01405	25.5701	9.15293	4.75822	9.5745	0.0262244
Ago2	1.07476	0.245974	0.000341462		Rev3l	0.602024	0.209739	0.0452671								Slc6a9	2666.74	2086.77	2194.19	801.044	712.896	285.533	557.496	471.063	635.747	2.11971e-08
Ilkap	1.07266	0.298031	0.00466006													Ier5l	381.34	1261.94	522.345	345.322	85.9007	85.2338	138.126	187.157	236.809	0.00146715
Ptpn23	1.07088	0.231235	0.000124379													Mdrl	224.938	117.049	184.258	34.6605	24.0843	76.7104	50.7571	53.9265	21.7022	5.14525e-05
Hmbs	1.07069	0.308928	0.00682501													Rassf10	252.176	35.9682	133.544	30.8094	27.2956	34.0935	53.2534	41.2379	22.9788	0.00269875
Adrbk2	1.0701	0.328674	0.0123391													Tmcc2	623.851	288.355	329.635	84.7258	207.928	51.1403	102.346	70.5802	100.213	0.000145915
Abca2	1.06742	0.246068	0.000383501													Ubr2	240.754	98.7602	207.924	38.5117	53.7883	0	39.108	77.7175	62.5534	0.00500672
Tom1l2	1.06566	0.308508	0.00706653													Zfp521	61.5064	24.3852	49.0227	14.121	4.81686	0	13.3133	10.3095	24.2554	0.017352
Ankrd52	1.06176	0.244528	0.000377811													Ttyh2	28.1172	49.9897	21.1305	7.70234	6.42248	0	2.49625	15.8607	16.5958	0.0373216
Loxl3	1.05714	0.330369	0.0143167													Plat	176.611	1604.55	558.689	377.415	31.3096	93.7572	110.667	249.806	289.788	0.0300841
Zfp503	1.05464	0.338754	0.0181993													Rab11fip5	314.561	384.677	253.566	151.479	83.4923	38.3552	51.5892	53.9265	90.0003	3.27719e-05
Ttll4	1.05225	0.250261	0.000637487													Col6a2	1898.79	20583.6	6845.42	4608.57	469.644	2467.52	1074.22	1858.08	3945.97	0.0266448
Chd2	1.05007	0.206427	1.84252e-05													Foxf2	162.553	531.598	247.649	73.1723	48.9714	132.112	29.955	85.6479	93.1918	0.000487007
Zfp740	1.04903	0.379839	0.0422769													Rest	21.9666	32.3104	30.4279	5.1349	19.2675	0	10.8171	3.17214	3.1915	0.0456772
Hcfc1	1.04731	0.26124	0.00124844													Adam33	21.9666	20.7274	27.047	7.70234	1.60562	0	6.65667	15.0677	3.1915	0.0473156
Lpar2	1.04603	0.330257	0.0156227													Nog	626.487	345.051	719.281	404.373	40.1405	93.7572	73.2234	61.8568	155.745	0.0112568
Plxna2	1.04239	0.235901	0.000284902													Gsg1l	34.2678	1011.38	278.922	191.275	88.3092	102.281	34.9475	86.4409	146.171	0.0339204
Mrpl42	1.04139	0.324584	0.0140424													Pdgfb	144.979	184.718	194.4	68.0374	32.9152	0	25.7946	68.2011	61.9151	0.00374757
AK153988	1.03961	0.332544	0.0175969													AK162488	161.674	92.0543	182.567	7.70234	72.253	25.5701	24.9625	45.2031	37.6597	0.00286309
Apobec3	1.0393	0.353591	0.0281033													Cdkn1a	174.854	185.328	123.402	39.7954	20.8731	12.7851	55.7496	41.2379	65.7449	0.000122909
Fhl2	1.03899	0.324311	0.0142076													Zmynd11	41.2971	51.8186	29.5826	8.98607	17.6618	0	13.3133	9.51643	10.2128	0.00182809
Zswim4	1.03474	0.219634	9.08589e-05													Pip5k1c	58.8704	45.7223	69.3079	1.28372	14.4506	21.3084	24.1304	8.7234	14.6809	0.0033332
Cd14	1.02967	0.288428	0.00505023													Scarna6	26.3599	18.8986	42.2609	7.70234	10.4365	0	0.832084	15.8607	7.6596	0.0497649
Hs6st1	1.02757	0.228931	0.000217561													Mapre3	26.3599	32.9201	18.5948	3.85117	2.40843	0	6.65667	9.51643	15.3192	0.037583
E2f6	1.01828	0.303435	0.00934291													Htra3	391.005	1009.55	884.944	302.959	57.8024	127.851	103.178	207.775	308.299	0.00138931
Chd7	1.01825	0.276673	0.00365229													Myo9b	21.9666	30.4815	26.2018	2.56745	11.2393	0	2.49625	7.13732	14.6809	0.0404165
Baz2a	1.01652	0.264225	0.00212299													Muc6	708.202	360.292	255.256	112.968	96.3373	85.2338	117.324	129.265	100.213	2.63037e-07
Zmat3	1.01635	0.376394	0.0481886													Cyp1b1	2589.42	2858.56	1613.52	650.848	501.757	366.505	398.568	737.524	762.131	2.58528e-08
Arid5a	1.01329	0.337637	0.0242119													Hdhd2	32.5105	25.6045	24.5113	5.1349	16.859	0	7.48876	7.93036	2.5532	0.0254923
Ctsl	1.013	0.224889	0.00020497													Slx4	176.611	110.953	157.211	16.6884	40.1405	25.5701	37.4438	58.6847	36.3831	1.01908e-05
Perm1	1.01253	0.264221	0.00222608													Cry2	78.201	25.6045	109.033	23.107	30.5068	0	24.9625	3.17214	21.0639	0.0355263
Gclc	1.00896	0.219729	0.000144941													Pan2	43.0545	24.3852	39.7253	14.121	11.2393	0	4.99251	1.58607	19.7873	0.0414069
BC147260	1.00807	0.274981	0.00380587													Carns1	41.2971	17.6793	27.8922	3.85117	5.61967	0	14.1454	8.7234	9.5745	0.0161718
1500004A13Rik	1.00781	0.269587	0.00302804													4930528A17Rik	27.2385	28.043	21.1305	7.70234	7.2253	8.52338	4.99251	6.34429	1.9149	0.00200357
Inf2	1.00479	0.28866	0.0065017													Ppp1r15a	113.347	100.589	80.2957	15.4047	34.5209	4.26169	33.2834	26.1702	27.4469	4.03082e-05
Slc35c1	1.00472	0.302626	0.0104006													Ctdspl	134.435	21.3371	74.3792	21.8233	22.4787	0	27.4588	9.51643	28.7235	0.0193008
Dnajb1	1.00139	0.309047	0.0128952													Gm11747	22.8452	7.9252	23.6661	7.70234	0	8.52338	4.99251	1.58607	3.1915	0.0499443
Ccp110	0.999892	0.330277	0.022639													Zfyve21	18.4519	13.4119	10.9878	2.56745	4.81686	0	3.32834	3.96518	5.7447	0.0338365
Pgs1	0.997897	0.256983	0.00190346													Nfkbib	115.105	46.3319	103.962	37.228	5.61967	12.7851	27.4588	19.0329	24.2554	0.00222862
Gm6194	0.996143	0.253047	0.00159756													Inhbb	867.24	2429.38	1067.51	557.136	305.068	268.486	177.234	300.561	468.512	4.5889e-05
Atp6v0a1	0.994383	0.276428	0.00468756													Dock5	65.021	42.0645	60.8557	7.70234	26.4927	0	10.8171	15.0677	19.7873	0.00319679
Cul9	0.991276	0.299813	0.0107825													Sec63	20.2092	10.3637	40.5705	2.56745	2.40843	8.52338	6.65667	7.93036	5.7447	0.0142293
Fgfr1	0.987438	0.345194	0.0339958													Ppfibp1	64.1424	72.5461	125.938	23.107	40.1405	0	14.1454	23.7911	23.6171	0.00159173
Plekhg2	0.986072	0.345864	0.0347417													1700017B05Rik	81.7156	45.1127	62.5462	15.4047	18.4646	8.52338	15.8096	8.7234	22.9788	0.00010292
Med13l	0.986009	0.306672	0.0137814													Ksr1	21.0879	14.0215	15.2139	1.28372	8.02811	8.52338	2.49625	1.58607	1.9149	0.0212889
Tmem181a	0.983984	0.290599	0.00861605													Apoe	49.2051	44.503	72.6888	25.6745	15.2534	0	10.8171	14.2746	12.766	0.000510429
Cpt1b	0.981842	0.298448	0.0112966													Pcmt1	55.3558	42.6742	60.8557	11.5535	10.4365	25.5701	18.3059	1.58607	7.6596	0.00287393
Rhd	0.980507	0.326774	0.0242353													Gm15908	14.9373	28.6526	11.8331	6.41862	2.40843	0	7.48876	1.58607	8.2979	0.048925
Aoc2	0.97904	0.304866	0.0139341													Gstz1	25.4812	9.14446	25.3566	2.56745	2.40843	8.52338	0.832084	9.51643	4.4681	0.0309989
Slc7a5	0.976086	0.249206	0.00171044													Ankmy2	113.347	57.9149	106.498	19.2559	20.8731	4.26169	24.9625	31.7214	30.0001	7.18724e-05
Bhlhe40	0.974707	0.319952	0.0216559													Rec114	39.5398	73.1557	30.4279	15.4047	12.0422	0	12.4813	3.96518	23.6171	0.013295
Spta1	0.97393	0.27213	0.00494109													Ice1	231.088	223.125	222.292	30.8094	92.3232	0	39.94	89.6131	66.3832	0.00504225
Ankrd16	0.972942	0.289625	0.00926295													Hilpda	72.929	193.253	79.4505	37.228	25.6899	0	22.4663	41.2379	36.3831	0.00221966
Zc3h12c	0.971065	0.325878	0.0254332													Metap2	69.4144	55.4764	145.378	33.3768	29.704	8.52338	6.65667	19.8259	29.3618	0.00258131
Ddi2	0.969318	0.228212	0.000543926													Mdga1	108.076	596.829	170.734	116.819	46.563	0	81.5443	49.1682	117.447	0.0307541
Rnf149	0.966081	0.280874	0.00736931													Gm1123	34.2678	46.9416	27.8922	6.41862	12.845	17.0468	3.32834	3.96518	7.6596	0.00116574
Hspa1a	0.960782	0.295798	0.0126114													AK087376	247.783	143.873	254.411	52.6327	39.3377	59.6637	28.2909	47.5822	75.9577	7.26558e-07
Tmod1	0.959585	0.324033	0.0266301													Carm1	81.7156	78.6424	109.033	35.9443	14.4506	34.0935	9.15293	11.8955	20.4256	8.03532e-05
Jun	0.958936	0.275037	0.00641392													Rfx2	265.356	223.735	158.056	30.8094	70.6473	85.2338	37.4438	20.6189	57.447	3.04277e-05
Cry1	0.956808	0.239561	0.00131481													Sbf2	260.963	325.543	306.814	97.563	71.4501	4.26169	25.7946	52.3404	165.32	0.0101705
Cbx7	0.956288	0.308615	0.0188878													Fhl1	31.6319	28.043	53.2488	6.41862	4.81686	0	4.99251	16.6538	19.7873	0.0223597
Sos2	0.955413	0.321067	0.0256762													Sdc1	86.1089	328.591	123.402	59.0513	32.9152	17.0468	30.7871	35.6866	75.3194	0.00117585
Rgp1	0.953937	0.325934	0.0289437													AK138587	22.8452	24.9949	21.9757	7.70234	4.01405	0	2.49625	15.0677	3.1915	0.0322913
Zbed6	0.953522	0.322815	0.0270992													Fgfr3	39.5398	56.6957	38.88	16.6884	3.21124	4.26169	9.98501	6.34429	22.3405	0.00743072
Trim58	0.949112	0.310474	0.0210907													3200001D21Rik	22.8452	23.166	15.2139	10.2698	6.42248	0	3.32834	3.96518	4.4681	0.0105004
Ccnt1	0.948879	0.26866	0.00559916													AK165181	23.7239	21.9467	33.8087	5.1349	9.63373	0	9.98501	3.17214	8.9362	0.00896281
Cc2d1a	0.947759	0.244414	0.00194302													Tecpr1	96.6529	19.5082	33.8087	20.5396	13.6478	0	9.15293	19.8259	6.383	0.0200423
Srrm1	0.947027	0.253354	0.00302926													Sgtb	114.226	186.547	134.39	16.6884	55.3939	17.0468	22.4663	55.5125	34.4682	0.00013459
Zer1	0.945223	0.31164	0.0223588													Ccdc85c	112.469	160.943	120.021	55.2001	38.5349	4.26169	21.6342	30.9284	30.6384	4.55592e-05
Adamts9	0.944833	0.303728	0.0183195													Mbnl2	383.976	399.308	551.082	97.563	181.435	59.6637	64.9026	108.646	102.128	4.93433e-07
Fzd4	0.943933	0.276786	0.00802748													Abr	24.6026	29.8719	32.1183	2.56745	7.2253	12.7851	1.66417	7.93036	7.6596	0.00192065
Luzp1	0.93896	0.338249	0.0409032													Nedd9	24.6026	49.9897	44.7966	10.2698	10.4365	0	4.16042	9.51643	20.4256	0.00931511
AK043046	0.938443	0.336884	0.0400181													Ndel1	13.1799	20.7274	14.3687	3.85117	2.40843	0	5.82459	2.37911	7.6596	0.032962
Cdh24	0.93814	0.336379	0.0397748													Ager	24.6026	12.8022	26.2018	5.1349	2.40843	4.26169	6.65667	2.37911	8.2979	0.0112568
Aplp2	0.932056	0.270805	0.00732655													Chchd7	82.5943	40.8453	54.9392	17.9721	12.0422	29.8318	6.65667	4.75822	10.2128	0.000451555
Ube2o	0.927086	0.251817	0.00364082													Acox1	43.0545	31.7008	38.0348	6.41862	16.0562	4.26169	3.32834	7.93036	13.4043	0.00287175
Ninl	0.925734	0.303307	0.0213551													AK016898	18.4519	17.6793	18.5948	3.85117	3.21124	0	10.8171	3.17214	3.8298	0.0233185
Rer1	0.921382	0.255217	0.00451811													Hspg2	3410.09	7942.88	3713.04	1444.19	914.401	647.777	568.314	1280.75	1992.77	4.41697e-05
Igsf3	0.920913	0.25752	0.00497698													Oxct2a	94.8956	107.905	117.485	55.2001	5.61967	21.3084	6.65667	22.205	34.4682	0.00625891
BC052761	0.915621	0.282958	0.0130662													Gm15694	60.6277	70.7172	98.8905	20.5396	22.4787	0	29.1229	18.2398	14.0426	0.000126905
Scaf11	0.913576	0.286049	0.0145852													F3	32.5105	180.451	93.8192	17.9721	20.0703	0	19.97	32.5145	48.5108	0.0126938
Usp30	0.912362	0.226284	0.00115441													Iars2	186.276	82.3002	154.675	28.2419	40.9433	38.3552	14.1454	38.0657	31.915	0.00728772
Cnksr3	0.912299	0.33149	0.0431088													Cep170b	31.6319	92.0543	34.654	16.6884	3.21124	0	12.4813	18.2398	21.0639	0.016428
Ndst2	0.910835	0.232017	0.0016589													Pitpnm2	31.6319	10.9734	39.7253	5.1349	6.42248	0	1.66417	8.7234	15.3192	0.0467065
Mybl2	0.908825	0.26913	0.0088241													Fndc1	1438.37	4130.86	1698.89	1373.58	138.886	490.094	269.595	270.425	735.322	0.00591735
Ptdss2	0.907754	0.289228	0.0170217													Slc30a4	18.4519	37.1875	23.6661	3.85117	8.02811	0	10.8171	4.75822	8.2979	0.0080991
Cldn13	0.904385	0.276006	0.0116676													Rab23	34.2678	24.3852	17.7496	6.41862	4.01405	0	12.4813	6.34429	5.1064	0.00871465
Sympk	0.902997	0.335683	0.0494127													Vipr2	308.411	126.194	124.247	112.968	28.9012	0	20.8021	22.205	66.3832	0.0242624
Jmy	0.896278	0.24597	0.00406874													Bnip3	8069.64	3707.16	3297.2	1440.34	704.065	1116.56	990.18	1176.07	1326.39	4.98696e-08
Wdr91	0.892316	0.253421	0.0057826													Wwtr1	24.6026	28.6526	22.8209	10.2698	6.42248	0	2.49625	0.793036	14.0426	0.0488834
Lrrk1	0.890843	0.301853	0.0272643													Btg3	28.9959	59.1342	24.5113	10.2698	4.81686	0	4.16042	5.55125	25.532	0.0341137
Slc15a2	0.889608	0.260543	0.00793145													Nsg1	473.599	2887.21	902.693	397.954	257.702	400.599	192.211	298.975	357.448	0.000222097
Fryl	0.888886	0.273073	0.0123626													Csmd1	186.276	154.846	156.365	30.8094	67.4361	4.26169	18.3059	61.8568	39.5746	0.000725029
1600020E01Rik	0.887979	0.257249	0.00711263													Psme4	75.565	36.5778	169.889	25.6745	13.6478	8.52338	39.94	19.0329	19.149	0.0021688
Eif3i	0.887719	0.303214	0.0288824													Msx1	28.1172	217.029	108.188	83.442	7.2253	8.52338	9.15293	20.6189	28.7235	0.0375463
Cirbp	0.886221	0.286578	0.0192058													A230028O05Rik	41.2971	46.3319	26.2018	5.1349	16.0562	17.0468	6.65667	3.96518	1.9149	0.00512616
E130012A19Rik	0.886024	0.242808	0.00400904													1500011B03Rik	592.219	381.629	518.119	139.926	45.7602	191.776	109.003	104.681	74.0428	2.44757e-06
Ranbp10	0.885489	0.23233	0.00237931													Iigp1	21.9666	7.9252	15.2139	2.56745	4.81686	0	6.65667	1.58607	4.4681	0.0454895
Nid1	0.875417	0.274088	0.0145852													Atp6v1b2	165.189	134.728	109.033	20.5396	58.6052	25.5701	14.9775	21.412	40.2129	6.5692e-05
Cyc1	0.875122	0.300729	0.0301699													AK138592	85.2303	59.7438	52.4035	17.9721	3.21124	12.7851	10.8171	19.0329	23.6171	0.000878934
Eri3	0.871618	0.301837	0.0319517													Tank	35.1465	15.2408	28.7374	10.2698	13.6478	0	2.49625	1.58607	7.0213	0.0358919
Ubtf	0.870923	0.310288	0.0383303													Gnao1	1226.61	1121.72	786.898	332.484	178.224	178.991	138.126	246.634	312.129	9.5292e-09
Dnmbp	0.869939	0.283268	0.0203639													Pcgf2	19.3306	7.9252	10.9878	2.56745	0.802811	4.26169	0.832084	3.96518	4.4681	0.0376699
Wdfy3	0.868043	0.259301	0.00955807													Unc119b	28.1172	25.6045	27.8922	2.56745	7.2253	0	9.98501	4.75822	11.4894	0.00804193
Smarcad1	0.864157	0.288591	0.0246114													Fignl1	62.3851	42.6742	59.1653	19.2559	10.4365	8.52338	16.6417	7.93036	9.5745	2.09947e-05
Dot1l	0.864034	0.306722	0.0373677													Spp1	157.281	245.072	251.03	64.1862	26.4927	0	25.7946	80.0966	90.6386	0.00658185
AK171827	0.861285	0.314395	0.0442583													Adm	152.887	559.641	254.411	94.9956	12.845	85.2338	37.4438	117.369	75.9577	0.00287059
Rexo1	0.858822	0.269381	0.0148127													Uhrf2	41.2971	39.0164	38.88	12.8372	8.02811	8.52338	7.48876	0	15.3192	0.0128055
Slc25a28	0.858233	0.304269	0.0371255													Saa3	69.4144	38.4067	147.913	20.5396	13.6478	29.8318	9.98501	27.7563	10.2128	0.000610247
Gpr137b-ps	0.856281	0.310021	0.0422754													Fmo4	58.8704	10.3637	27.8922	12.8372	0.802811	8.52338	6.65667	11.1025	2.5532	0.0318251
Pdcd11	0.85194	0.256778	0.0104653													Apln	291.716	1969.11	634.759	523.759	114.802	59.6637	75.7197	123.714	363.193	0.015973
Fam46c	0.842395	0.239498	0.00585339													AK028111	40.4185	31.7008	58.3201	10.2698	8.02811	0	20.8021	11.8955	5.7447	0.00287486
Pom121	0.840632	0.220399	0.00236044													Rhof	96.6529	56.086	67.6175	20.5396	28.0984	0	14.9775	17.4468	14.6809	0.000105592
Fxyd5	0.838963	0.277218	0.0226986													Samhd1	467.449	340.174	625.462	73.1723	61.8164	149.159	146.447	123.714	68.2981	2.89893e-07
Cfap20	0.837206	0.256505	0.0120954													Mir23a	23.7239	21.9467	18.5948	1.28372	4.81686	0	10.8171	7.13732	3.8298	0.0188856
Dennd4a	0.829903	0.282995	0.0285625													Ftl1	21.0879	12.1926	10.1426	3.85117	6.42248	0	2.49625	1.58607	4.4681	0.0352982
Srsf4	0.819104	0.274418	0.0251596													Tctn1	114.226	64.0112	73.534	19.2559	10.4365	34.0935	11.6492	8.7234	24.8937	3.49823e-05
Elk4	0.816745	0.260521	0.0171833													Ptrh1	44.8118	70.1075	43.1061	6.41862	10.4365	17.0468	3.32834	12.6886	18.5107	0.000440378
AK172714	0.816688	0.303083	0.0488065													Fip1l1	11.4226	28.6526	34.654	1.28372	14.4506	0	6.65667	4.75822	5.1064	0.0352975
Sdc4	0.812757	0.249287	0.012186													AK132440	94.0169	63.4016	98.8905	20.5396	14.4506	12.7851	20.8021	25.3772	16.5958	1.3311e-07
Ppp1r37	0.812162	0.254654	0.0147764													Pde1b	506.988	199.349	301.743	43.6466	93.126	68.187	84.8726	93.5783	50.4257	7.29943e-07
Sec24c	0.812081	0.259912	0.0176679													Cited2	21.0879	15.8504	23.6661	2.56745	7.2253	0	8.32084	4.75822	3.1915	0.0116087
Slf1	0.810527	0.231261	0.00608363													Tsku	34.2678	54.8668	19.44	8.98607	3.21124	17.0468	1.66417	8.7234	7.0213	0.00281953
Gsto1	0.808677	0.225188	0.00476548													Evc	63.2637	24.9949	38.88	28.2419	6.42248	0	0.832084	8.7234	10.2128	0.0402569
AK166863	0.806395	0.264685	0.0216559													AK084590	110.712	65.8401	85.3671	11.5535	20.0703	0	10.8171	39.6518	30.0001	0.00247373
Got1	0.806325	0.234806	0.00749411													Car5b	1594.77	281.649	185.103	225.935	71.4501	119.327	127.309	149.884	184.469	0.00258131
Dnajc16	0.800671	0.228586	0.00612406													Kdm3a	81.7156	86.5676	186.793	57.7676	24.0843	4.26169	25.7946	15.8607	22.9788	0.000716552
Itpr3	0.795371	0.223266	0.00513983													Nup133	54.4771	32.3104	70.1531	7.70234	23.2815	0	16.6417	4.75822	14.0426	0.00525697
BC005561	0.793579	0.260807	0.0218397													Pex1	118.619	60.3534	96.3549	14.121	30.5068	0	14.1454	30.1354	27.4469	0.000452657
Kdsr	0.790837	0.21085	0.00290363													Errfi1	121.255	41.4549	75.2244	20.5396	5.61967	51.1403	5.82459	5.55125	11.4894	0.00520653
Abcb10	0.789769	0.221105	0.00502939													Col5a1	8313.91	108506	38068.6	17583.2	2735.18	7104.24	4969.21	11234.9	21376.7	0.0112634
Zfpm1	0.788652	0.264957	0.0256479													C1qtnf1	29.8745	61.5727	43.1061	5.1349	10.4365	0	6.65667	11.1025	22.9788	0.00591735
Npc1	0.787816	0.236088	0.0098926													Skil	17.5733	40.8453	21.9757	1.28372	9.63373	0	9.15293	3.17214	10.2128	0.0219868
Dhx15	0.781283	0.264623	0.0271945													AK088162	168.703	98.1506	130.164	34.6605	38.5349	0	30.7871	20.6189	39.5746	3.55546e-05
Gcn1l1	0.773371	0.218374	0.00542972													Gpr176	922.596	1363.13	728.578	399.238	118.816	242.916	98.1859	123.714	260.427	2.44711e-05
Rad54l2	0.770752	0.196757	0.00170893													Robo4	36.0252	14.6311	23.6661	12.8372	4.01405	0	3.32834	7.13732	3.1915	0.010629
Sowaha	0.764234	0.262308	0.0299562													Pibf1	22.8452	12.8022	16.9044	2.56745	2.40843	0	8.32084	6.34429	1.9149	0.025542
Mllt4	0.757795	0.221685	0.00783748													Wfikkn1	412.971	145.092	715.9	170.735	58.6052	51.1403	104.843	53.1334	82.3407	0.000252661
Trim26	0.752624	0.248159	0.0223588													Ttc39aos1	301.381	140.215	314.421	20.5396	49.7743	59.6637	48.2609	79.3036	50.4257	2.08866e-06
Slit3	0.749765	0.245214	0.0210672													Thbs3	481.507	3348.09	1124.99	471.127	75.4642	328.15	167.249	213.327	755.109	0.00601692
Fat4	0.746757	0.246682	0.022646													Sbsn	165.189	300.548	172.425	17.9721	38.5349	42.6169	41.6042	28.5493	89.362	3.75455e-05
Erf	0.74438	0.267032	0.0398564													AK140292	36.9038	35.9682	31.2731	7.70234	0.802811	25.5701	0	2.37911	5.7447	0.0326258
Cep104	0.744235	0.240006	0.0187845													Adgrl1	45.6905	56.6957	41.4157	8.98607	4.01405	0	4.99251	16.6538	23.6171	0.00828717
Pnpo	0.73472	0.249537	0.0277294													Gas2	15.8159	10.9734	19.44	2.56745	6.42248	0	3.32834	3.17214	3.1915	0.0158833
Tmem131	0.734652	0.250426	0.0284989													Tead3	50.9624	68.8883	65.927	35.9443	4.01405	0	3.32834	14.2746	17.2341	0.0154245
Git1	0.731715	0.22673	0.0133613													Ddit4	11506.1	9726.05	8796.19	4217.03	582.84	2582.58	802.129	1739.13	2161.92	0.000209842
Cdc42bpb	0.730668	0.262455	0.0401677													Pole3	15.8159	15.2408	12.6783	5.1349	6.42248	0	3.32834	0.793036	1.9149	0.0278644
Trrap	0.719916	0.219208	0.0114428													Nek6	15.8159	26.2141	15.2139	0	4.81686	4.26169	1.66417	3.96518	8.2979	0.020744
Sprtn	0.719523	0.213812	0.00910983													Slc12a7	50.0838	49.9897	122.557	42.3629	17.6618	0	7.48876	7.13732	14.0426	0.00835691
AK050084	0.719341	0.24612	0.0292626													AK155592	143.222	87.7868	38.88	25.6745	17.6618	0	8.32084	30.9284	24.8937	0.00242582
Ccl9	0.718782	0.241109	0.025358													Neat1	6610.18	5124.56	5644.37	1363.31	891.12	481.571	1014.31	1494.87	1666.6	1.35979e-08
Map4k5	0.715433	0.230186	0.0184444													Pax9	77.3223	76.2039	37.1896	34.6605	11.2393	0	12.4813	14.2746	3.1915	0.00777689
Mtmr9	0.709952	0.209289	0.00848579													Tomm34	195.942	87.1772	193.555	30.8094	44.9574	12.7851	24.9625	34.8936	40.8512	1.06733e-06
Noc2l	0.706337	0.241721	0.0292936													AK034494	511.382	156.675	156.365	29.5256	61.8164	98.0189	40.7721	56.3056	40.8512	3.01905e-05
Uck2	0.700744	0.2379	0.0276675													Crabp2	29.8745	256.045	105.652	46.2141	4.81686	34.0935	7.48876	23.7911	38.9363	0.0117425
Eaf1	0.697523	0.252036	0.0416681													P4ha2	41.2971	352.367	110.724	73.1723	8.83092	42.6169	15.8096	38.0657	20.4256	0.0074441
Tubgcp6	0.692537	0.216835	0.0145852													Ppp1r1a	517.532	135.338	234.971	89.8607	52.9855	0	46.5967	91.1991	68.9364	0.00292814
Heca	0.688947	0.207807	0.0105051													Arhgef40	50.9624	47.5512	20.2852	7.70234	5.61967	0	1.66417	5.55125	26.1703	0.0332238
Klhl21	0.670104	0.248784	0.0489482													AK081591	21.9666	12.1926	23.6661	2.56745	6.42248	0	8.32084	1.58607	3.8298	0.0177978
Golgb1	0.667589	0.227573	0.0284989													AK088937	580.796	173.135	285.684	79.5909	62.6192	85.2338	68.2309	48.3752	64.4683	1.12238e-07
Dido1	0.665293	0.210926	0.016248													Tldc2	17.5733	14.0215	10.1426	2.56745	4.01405	0	1.66417	2.37911	5.7447	0.0249695
Cwf19l2	0.661747	0.222661	0.0259584													Fam209	145.858	51.209	169.044	33.3768	23.2815	38.3552	8.32084	19.0329	21.0639	6.19758e-05
AK040485	0.651995	0.213223	0.0210613													Abcc1	19.3306	9.75409	22.8209	2.56745	4.81686	0	4.16042	2.37911	6.383	0.0160441
Lrrc8a	0.635145	0.208718	0.0218284													Frmd6	17.5733	42.6742	38.88	5.1349	6.42248	0	8.32084	11.1025	7.6596	0.00148218
Trak2	0.624808	0.195725	0.0146499													D930015M05Rik	75.565	40.8453	55.7844	2.56745	24.0843	0	9.15293	6.34429	24.8937	0.0118131
Rev3l	0.61219	0.206027	0.0259854													AK006051	13.1799	22.5563	7.60697	2.56745	8.02811	0	3.32834	1.58607	1.2766	0.0464421
2410089E03Rik	0.595396	0.219582	0.0470405													Tnrc6a	14.0586	13.4119	15.2139	3.85117	4.81686	0	0	3.96518	3.8298	0.0329105
Nol6	0.595324	0.200769	0.0263343													Mir7666	14.9373	20.7274	13.5235	7.70234	0.802811	4.26169	3.32834	1.58607	1.2766	0.0112634
																Tmem95	8.78663	73.1557	21.9757	5.1349	7.2253	4.26169	2.49625	2.37911	18.5107	0.0338365
																AK030443	332.135	687.664	447.12	133.507	52.1827	25.5701	40.7721	146.712	165.32	0.000295381
																Adamts12	165.189	1291.2	438.668	62.9025	70.6473	25.5701	65.7347	203.81	298.725	0.00883172
																Kif1bp	112.469	118.268	134.39	41.0792	31.3096	25.5701	14.1454	8.7234	19.149	5.44612e-06
																Dok1	49.2051	52.4282	77.7601	8.98607	16.859	4.26169	12.4813	6.34429	19.7873	6.83493e-05
																Ceacam16	225.816	106.076	136.925	39.7954	31.3096	12.7851	36.6117	21.412	37.6597	1.4095e-07
																Slc1a4	557.072	2431.82	918.752	267.015	105.168	362.244	114.828	244.255	400.214	0.000162113
																Tgm2	57.1131	45.7223	33.8087	12.8372	4.81686	0	5.82459	6.34429	22.3405	0.00396336
																Bmf	43.9331	36.5778	57.4748	12.8372	14.4506	4.26169	4.99251	7.13732	8.9362	4.40008e-05
																Plec	123.013	115.83	68.4627	6.41862	32.9152	0	29.955	24.5841	22.9788	0.0005927
																Mfge8	29.8745	39.0164	43.9514	0	8.02811	0	8.32084	4.75822	21.7022	0.0306624
																Lox	155.523	976.019	295.826	105.265	45.7602	17.0468	54.9176	122.921	193.405	0.00379233
																Als2cl	10.544	23.166	9.2974	2.56745	1.60562	0	2.49625	3.17214	6.383	0.030603
																Loxl2	46.5691	263.361	60.8557	26.9582	24.0843	0	14.9775	40.4448	33.1916	0.00506437
																Prpf39	21.9666	12.1926	34.654	0	8.02811	0	8.32084	6.34429	3.1915	0.0280094
																Numbl	19.3306	69.4979	27.047	6.41862	3.21124	0	1.66417	17.4468	14.6809	0.0274782
																Armc9	14.9373	29.8719	5.91653	3.85117	4.01405	0	5.82459	0.793036	4.4681	0.0332033
																Col18a1	11.4226	72.5461	32.1183	3.85117	2.40843	0	10.8171	13.4816	12.766	0.0206891
																Dnah7b	28.1172	35.3586	17.7496	5.1349	4.01405	4.26169	2.49625	7.13732	7.0213	0.000582782
																Gm16617	18.4519	25.6045	26.2018	8.98607	6.42248	0	0	1.58607	8.9362	0.0369583
																Sod3	713.474	2232.47	923.824	295.256	106.774	208.823	109.835	237.911	466.598	5.91364e-05
																Tktl1	10.544	14.0215	26.2018	8.98607	3.21124	0	2.49625	0.793036	3.1915	0.0216486
																Sgk1	284.687	201.178	134.39	39.7954	39.3377	29.8318	24.9625	57.8916	35.7448	4.02617e-09
																Ripk1	43.9331	22.5563	54.9392	5.1349	9.63373	0	4.16042	15.8607	9.5745	0.00215177
																Tnfsf11	2152.72	2396.46	2121.5	620.039	238.435	221.608	284.573	367.176	698.939	7.91918e-08
																Pde4b	24.6026	19.5082	19.44	0	8.02811	0	8.32084	1.58607	5.1064	0.0273225
																Gm15816	151.13	92.0543	176.651	37.228	48.1686	4.26169	16.6417	9.51643	36.3831	0.000330152
																Ghr	138.829	32.3104	39.7253	24.3908	4.81686	4.26169	3.32834	12.6886	26.8086	0.0098757
																Pdlim4	17.5733	105.466	35.4992	10.2698	6.42248	8.52338	3.32834	6.34429	22.3405	0.00601692
																Acpt	15.8159	12.8022	8.45218	1.28372	1.60562	0	3.32834	3.96518	3.1915	0.0228653
																4930512B01Rik	23.7239	28.043	36.3444	0	8.83092	0	9.98501	3.96518	8.9362	0.0109029
																Pcdhga10	51.8411	119.488	47.3322	12.8372	22.4787	0	8.32084	7.93036	26.8086	0.00148218
																Fkbp5	66.7784	45.1127	29.5826	5.1349	26.4927	0	6.65667	3.96518	8.2979	0.00739921
																Klhl26	22.8452	20.7274	10.9878	0	7.2253	0	1.66417	4.75822	5.7447	0.031029
																Avpr1a	72.0503	60.9631	96.3549	15.4047	1.60562	0	14.9775	17.4468	31.915	0.0055349
																AK083547	35.1465	31.0912	26.2018	0	3.21124	17.0468	6.65667	3.17214	2.5532	0.00105546
																Fzd1	1158.96	3238.36	1317.7	658.55	228.801	161.944	173.074	289.458	504.257	3.01905e-05
																Dgcr8	41.2971	13.4119	16.0591	1.28372	6.42248	0	1.66417	7.93036	7.6596	0.0204329
																Wdr33	28.1172	14.6311	27.8922	3.85117	4.01405	0	5.82459	1.58607	9.5745	0.016238
																Coro6	19.3306	14.0215	49.8679	3.85117	1.60562	4.26169	3.32834	7.93036	8.2979	0.00531092
																Tmem239	25.4812	15.8504	30.4279	2.56745	4.01405	0	4.99251	11.1025	2.5532	0.00686528
																Col12a1	6231.48	66282.7	23265.5	5960.33	1520.52	3558.51	3242.63	7731.31	11617.7	0.00215487
																AK048349	589.583	210.323	243.423	87.2932	44.9574	68.187	54.0855	53.9265	57.447	1.26688e-08
																Atp13a2	154.645	60.3534	149.604	15.4047	32.9152	0	25.7946	25.3772	28.0852	4.36086e-05
																AK149313	44.8118	15.2408	18.5948	5.1349	8.02811	0	0	7.93036	6.383	0.0234359
[truncated: 273 more rows]

## Sheet: Fig 2
Figure 2b									Figure 2d
H3K9me3	Tissue								5hmC	Tissue
Mouse	Liver	Femur	Heart	Muscle	Brain	Lung			Mouse	Bone	Lung	Brain	Muscle	Liver	Heart
#1	2.20604	2.01313	1.1819	1.0957	1.40655	1.32402			#1	0.660341	0.398614	0.687356	1.12304	1.12929	0.683704
#2	2.41296	1.89169	1.76796	1.53272	1.48811	1.0304			#2	0.47898	0.89911	0.804944	0.739821	1.05594	1.00797
#3	2.29856	1.40924	2.04376	1.58276	1.57769	0.980353			#3	0.432885	0.579991	0.799676	0.697124	0.857016	0.76999
#4	2.30079	1.96092	1.32419	1.57482	1.22436	1.36644			#4	0.600419	0.462683	0.746082	0.580821	0.717522	1.16151
#5	2.70607	1.68871	2.14508	1.41733	1.30567	1.09198			#5	0.552823	0.636345	0.509833	0.754166	0.790401	1.1448
H3K27me3	Tissue
Mouse	Liver	Heart	Femur	Lung	Muscle	Brain			one-way ANOVA (Dunnett's)
#1	2.05648	1.78835	4.28525	2.22194	1.85559	1.62139
#2	3.14219	5.59362	2.26285	2.30708	2.03435	1.90752			Bone vs Liver		0.012
#3	3.32107	4.3972	1.99529	2.36408	1.58018	1.63436			Bone vs Heart		0.0046
#4	3.7052	1.46774	3.61578	2.22392	1.59411	1.21731
#5	4.00028	1.56526	1.86027	1.57728	2.37118	1.68897

## Sheet: Fig 3
Figure 3c													Figure 3d							Figure 3f
Log2 FC for mRNA expression as calculated by DeSeq2 Galaxy version 2.11.40.2 using standard settings "outliers filtering" and "indipendent filtering"															SE pileup					Proximal genes	5hmC SE signal (Log2 FC VitC+/- vs VitC+)
Log2 FC for 5hmC occupancy as calculated by MACS2 Galaxy version version 2.1.0.20140616.0 using -g mm and -p 1e-05													SE-rank	Closest gene	Bone60 LE	Bone60 non-LE
													17	Runx2		3819890				Dmp1, Ibsp, Mepe, Spp1	-3.47449
	Log2 FC 5hmC (TSS +/-30 kb)	Log2 FC mRNA expr VitC +/- vs VitC+											32	Bmp3		3063020				Bmp3	-2.59421
													35	Satb2	2989768					Cdh15	-1.84229
Gene ID		Bone60	Bone60 LE										78	Dmp1	2264030					Sost	-1.77911
Bglap	-0.444857		-7.59192										182	Tbx2	1590952					Dnase1l3	-1.62868
Entpd3	-3.89438		-4.27979										262	Fam78b	1360768					Dkk1	-1.5953
A2m	-0.877949		-3.85031										318	Dkk1	1214828					Satb2	-1.2365
Col11a2	0.0310801		-3.40607										339	Sost	1183753					Dlx6	-1.11197
Slc36a2	-2.00952		-3.12798										372	Dlx6	1100483					Hes1	-1.07643
Prss35	-5.51908		-2.91446										586	Hes1	828411					Lrp4	-1.03278
Ifitm5	-2.89476		-2.69541										634	Heyl		789370				Mef2c	-1.00185
Dkk1	-0.635543		-2.53073										651	Insc	777251					Dlx5	-0.907638
Rhbdl2	-4.29798		-2.34618										742	Mef2c	711751					Lox	-0.859823
Col22a1	-0.69401		-2.19399										809	Dnase1l3	673925					Insc	-0.815598
Dlx3	-1.45354		-2.16545										895	Slc36a2	621331					Fam78b	-0.751753
Slc13a5	-1.47226		-2.16041										1050	Phospho1	551523					Col22a1	-0.741359
Sost	-1.92431		-2.10077										1139	Prss35	516956					Gpihbp1	-0.741359
Satb2	-0.65986		-1.95092										1255	Lrp4		478879				Slc36a2	-0.708729
Phospho1	-0.615379		-1.87151										1299	Bmp2		468209				Bmp5	-0.385342
Col1a1	-4.32564		-1.59466										1411	Col22a1	438172					Tbx2	-0.244437
Fam78b	-1.00747		-1.54429										1499	Bmp5		416775				Phospho1	-0.0965533
Insc	-0.755501		-1.51345																	Runx2	-0.051657
Dlx6	-2.06863		-1.43216																	Heyl	0.0110696
Dmp1	0.0876464		-1.41947																	Bmp2	0.555071
Dnase1l3	1.42207		-1.3444																	Prss35	0.915778
Cldn5	-0.592106		-1.32152										Bone60 genes proximal to SE or TE
Col13a1	-2.51111		-1.27331										Bone60 LE SE	Bone60 non-LE SE		Bone60 LE TE	Bone60 non-LE TE
Mepe	-0.482852		-0.977184										Cdh15	Gpihbp1		A2m	Acp5
Ushbp1	-0.385864		-0.82674										Col22a1	Bmp2		Bglap	Alpl
Mef2c	-1.38035		-0.728901										Dkk1	Bmp3		Cdh15	Bmp2
Hes1	0.230227		-0.68199										Dlx6	Bmp5		Cldn5	Bmp3
Sp7	-0.793889		-0.178081										Dmp1	Dlx5		Col11a2	Bmp5
Dlx5	-1.57	-0.630965											Dnase1l3	Heyl		Col13a1	Bmp8b
Lrp4	-0.871376	-0.395423											Fam78b	Ibsp		Col1a1	Dll4
Lrp5	-1.94356	-0.378301											Hes1	Lox		Col22a1	Dlx5
Ggt5	-0.682053	-0.217838											Insc	Lrp4		Crygn	Egr1
Pth1r	-4.45536	-0.189968											Mef2c	Runx2		Dkk1	Ggt5
Bmp2	-0.397176	-0.133305											Mepe	Spp1		Dlx3	Gpihbp1
Bmp3	-0.140966	-0.062192											Phospho1			Dlx6	Heyl
Egr1	-2.3474	0.016733											Prss35			Dmp1	Ibsp
Notch3	0.121177	0.026045											Satb2			Dnase1l3	Lox
Dll4	-1.67383	0.106653											Slc36a2			Entpd3	Lrp4
Runx2	0.83252	0.220449											Sost			Fam78b	Lrp5
Bmp5	-5.51232	0.270748											Tbx2			Hes1	Mmp13
Alpl	-0.895121	0.436416														Ifitm5	Mmp9
Sparc	0.757442	0.443229														Insc	Notch3
Bmp8b	2.75144	0.655892														Mef2c	Pth1r
Tnc	-0.879262	0.790941														Mepe	Runx2
Acp5	-2.07493	1.10283														Prss35	Sparc
Spp1	-0.802119	1.33365														Rhbdl2	Spp1
Ibsp	-0.220809	1.37107														Satb2	Tnc
Lox	-0.038195	1.48906														Slc13a5	Wnt4
																Slc36a2
																Sost
Two-sided Fishers exact test for Bone60 LE geneset vs all other genes																Sp7
																Tbx2
Bone60 LE	p < 0.00001															Wdr86

## Sheet: Fig 4
Figure 4a									Figure 4c											Figure 4f									Figure 4g
CFU colony number				CFU colony area						ECM			ALPL			Mineral				RFU EGFP		Day							Runx2	#1	#2	#3		Sp7	#1	#2	#3		Mef2c	#1	#2	#3		Dlx3	#1	#2	#3
	Treatment				Treatment				Sample	VitC-	VitC+		VitC-	VitC+		VitC-	VitC+				Sample	0	35	40	45	50			D0	1	1	1		D0	1	1	1		D0	1	1	1		D0	1	1	1
Sample	VitC+	VitC+/-		Sample	VitC+	VitC+/-			#1	0.862732	22.3295		0.110515	17.8382		1.09464	165.29			VitC-	#1	0	0	0	0	0			D10 VitC-	1.35244	1.30858	1.23172		D10 VitC-	1.12083	0.44012	9.98221		D10 VitC-	1.08929	1.40318	3.20641		D10 VitC-	0.155397	0.521253	1.41768
#1	16.5	6		#1	1.30952	0.504202			#2	0.717255	23.8201		2.60915	13.7222		1.64196	230.97				#2	0	0	0	0	0			D35 VitC-	0.414865	1.21664	1.04415		D35 VitC-	3.20391	0.332862	3.5654		D35 VitC-	2.98831	1.47203	3.59993		D35 VitC-	0.101797	0.838089	9.67658
#2	19	2.5		#2	0.695238	0.554622			#3	2.15748	21.0643		0.280334	20.0241		0.357455	105.63				#3	0	0	0	0	0			D50 VitC-	0.675658	2.12313	1.00187		D50 VitC-	3.392	4.3717	8.36831		D50 VitC-	3.08504	2.7887	3.43366		D50 VitC-	0.110322	3.15071	4.36102
#3	14	4.5		#3	0.995238	0.851541			#4	0.605549	15.1377		0.806691	9.60885		0.169341	310.33				#4	0	0	0	0	0			D10 VitC+	4.20211	5.05512	2.29583		D10 VitC+	20.9573	1.38573	18.8521		D10 VitC+	2.48254	2.22326	5.483		D10 VitC+	2.08362	1.7021	4.5977
									#5	0.656986	15.4889		1.51564	13.8659		1.09464	337.15			VitC+	#1	0	625	2658	3963	3890.5			D35 VitC+	1.06222	1.49701	2.81862		D35 VitC+	43.1916	23.14	30.7107		D35 VitC+	4.11212	6.003	4.56441		D35 VitC+	38.4324	66.1867	53.6524
									#6				0.677669	9.21731		1.64196	661.16				#2	0	592	2166	3403	3740.5			D50 VitC+	1.32884	1.80198	1.75933		D50 VitC+	33.6595	38.667	22.6663		D50 VitC+	6.67801	4.19058	7.22448		D50 VitC+	76.5059	106.909	81.3878
t-test (unpaired, two-tailed)																					#3	0	634.5	1434	2857	3059.5			D50 VitC+/-	1.11243	1.43831	1.47696		D50 VitC+/-	26.0273	12.3719	28.9965		D50 VitC+/-	1.26979	2.50662	5.45554		D50 VitC+/-	11.09	26.4316	29.5509
																					#4	0	377.5	1976	2939	3124.5
CFU colony number		0.0023							t-test (paired, two-tailed)											VitC+/-	#1	0	688	494	659	166.5
CFU colony area		0.1554							ECM	0.0004											#2	0	603	417	721	201.5			Col1a1	#1	#2	#3		Col11a2	#1	#2	#3		Bmp2	#1	#2	#3		Alpl	#1	#2	#3
									ALPL	0.001											#3	0	424.5	881	324	164.5			D0	1	1	1		D0	1	1	1		D0	1	1	1		D0	1	1	1
									Mineral	0.0132											#4	0	411.5	642	481	423.5			D10 VitC-	0.638586	0.982197	0.981842		D10 VitC-	2.01295	2.54766	2.59267		D10 VitC-	0.462197	1.80536	8.0062		D10 VitC-	1.3406	1.04577	6.22618
																													D35 VitC-	0.747996	0.756936	0.524717		D35 VitC-	3.25011	1.9586	4.62471		D35 VitC-	0.317505	7.25073	4.8051		D35 VitC-	2.29681	0.747332	8.73671
																													D50 VitC-	1.297	0.452586	0.450812		D50 VitC-	3.74512	0.93868	1.74551		D50 VitC-	0.1601	7.0351	1.4697		D50 VitC-	1.14215	6.12648	5.93814
																				two-way ANOVA (Tukey’s)									D10 VitC+	2.50201	1.69498	2.9609		D10 VitC+	6.26469	1.47393	1.84825		D10 VitC+	1.56269	2.74751	7.51322		D10 VitC+	23.556	11.7829	19.1573
																													D35 VitC+	2.12936	0.59566	0.838999		D35 VitC+	77.7535	23.9458	35.4925		D35 VitC+	57.0057	25.4774	50.6387		D35 VitC+	39.5901	32.8594	22.1838
																				adj -p value	Day 35	Day 40	Day 45	Day 50					D50 VitC+	1.42927	1.07234	1.27365		D50 VitC+	230.202	124.228	100.059		D50 VitC+	95.8614	80.7582	76.9257		D50 VitC+	23.1305	11.7308	23.0126
																				VitC- vs. VitC+	0.0056	0.0079	0.0021	0.0011					D50 VitC+/-	0.590772	1.54466	1.0961		D50 VitC+/-	48.986	5.82202	3.75253		D50 VitC+/-	13.0818	12.9217	40.6231		D50 VitC+/-	26.5208	10.6722	15.6404
																				VitC- vs. VitC+/-	0.0089	0.0192	0.0182	0.0617
																				VitC+ vs. VitC+/-	0.958	0.0136	0.0016	0.0006
																													Bglap	#1	#2	#3		Ifitm5	#1	#2	#3		Spp1	#1	#2	#3		Ibsp	#1	#2	#3
																													D0	1	1	1		D0	1	1	1		D0	1	1	1		D0	1	1	1
																													D10 VitC-	1.76901	2.39114	16.2379		D10 VitC-	0.554082	2.76189	1.68609		D10 VitC-	0.643905	0.611433	0.742216		D10 VitC-	0.327876	0.83346	3.6083
																				FC Mineral		Day							D35 VitC-	10.7271	2.42886	56.9719		D35 VitC-	0.677485	1.17919	5.81789		D35 VitC-	2.82095	1.72809	3.38687		D35 VitC-	3.07758	0.750264	105.124
																					Sample	35	50						D50 VitC-	9.27997	16.9606	45.6839		D50 VitC-	0.624021	20.5651	3.69422		D50 VitC-	1.979	1.29301	1.7741		D50 VitC-	0.483233	149.861	68.4527
																				VitC-	#1	-0.12661	-0.0256						D10 VitC+	8.99385	7.0392	12.7329		D10 VitC+	0.938594	2.0087	1.90481		D10 VitC+	0.773641	1.24843	1.13981		D10 VitC+	4.3961	2.73213	29.8371
																					#2	0.00594	-0.02426						D35 VitC+	62.8924	324.921	214.808		D35 VitC+	163.98	91.1721	119.32		D35 VitC+	2.34074	9.68972	9.29919		D35 VitC+	266.116	56.2877	234.848
																					#3	0.120671	0.042132						D50 VitC+	223.693	676.278	677.321		D50 VitC+	142.936	216.205	107.507		D50 VitC+	6.81355	13.1831	11.6492		D50 VitC+	2915.2	2030.13	2368.17
																				VitC+	#1	1.0696	3.22027						D50 VitC+/-	13.0917	31.736	137.725		D50 VitC+/-	30.0393	52.2714	6.80144		D50 VitC+/-	1.20679	4.4997	5.12966		D50 VitC+/-	160.972	388.672	375.216
																					#2	0.672046	1.92456
																					#3	1.25836	2.32682
																				VitC+/-	#1	1.0696	1.39343						Phospho1	#1	#2	#3		Phex	#1	#2	#3		Dmp1	#1	#2	#3		Sost	#1	#2	#3
																					#2	0.672046	1.25162						D0	1	1	1		D0	1	1	1		D0	1	1	1		D0	1	1	1
																					#3	1.25836	0.385286						D10 VitC-	0.553531	3.25388	1.78394		D10 VitC-	1.18117	38.8153	10.2521		D10 VitC-	6.29433	7.32682	1.31808		D10 VitC-	0.344005	0.758314	4.32255
																													D35 VitC-	0.301055	3.05315	1.9646		D35 VitC-	6.37812	13.1377	13.7992		D35 VitC-	1.29843	3.93306	1.51508		D35 VitC-	0.686314	3.40254	4161.26
																													D50 VitC-	1.64442	2.27191	0.691773		D50 VitC-	20.3972	15.377	11.5389		D50 VitC-	1.21646	8.13511	1.00083		D50 VitC-	0.860455	931.61	5351.79
																				two-way ANOVA (Sidak's)									D10 VitC+	0.680661	4.9783	2.80318		D10 VitC+	3.4542	17.5543	16.7994		D10 VitC+	16.039	43.6065	1.87389		D10 VitC+	1.35148	3.64817	9.05019
																													D35 VitC+	4.40866	9.61966	5.4697		D35 VitC+	92.9829	69.4674	77.577		D35 VitC+	338.161	175.944	188.68		D35 VitC+	84.1409	2502.08	4245.12
																				adj -p value	Day 35	Day 50							D50 VitC+	10.6371	13.5013	6.86316		D50 VitC+	247.27	207.41	175.236		D50 VitC+	746.204	325.33	851.185		D50 VitC+	11354.9	23781.1	13437.6
																				VitC- vs. VitC+	0.0271	<0.0001							D50 VitC+/-	3.42867	7.71712	2.43464		D50 VitC+/-	44.0479	69.081	39.0478		D50 VitC+/-	75.836	57.8732	10.1822		D50 VitC+/-	136.433	6747.39	3830.88
																				VitC- vs. VitC+/-	0.0271	0.0252
																				VitC+ vs. VitC+/-	>0.9999	0.0018
																													two-way ANOVA (Tukey’s)
																														adj -p value	Runx2	Sp7	Mef2c	Dlx3	Col1a1	Col11a2	Bmp2	Alpl	Bglap	Ifitm5	Spp1	Ibsp	Phospho1	Phex	Dmp1	Sost
																													D10	VitC- vs. VitC+	0.0008	0.2317	0.3172	0.9464	0.0019	0.9991	0.9973	0.0067	0.9993	>0.9999	0.971	0.9955	0.8281	0.9314	0.9754	>0.9999
																													D35	VitC- vs. VitC+	0.3109	<0.0001	0.0944	<0.0001	0.4024	0.1024	<0.0001	<0.0001	0.0778	<0.0001	0.0352	0.4278	0.0206	<0.0001	0.0108	0.9048
																													D50	VitC- vs. VitC+	0.8199	0.0004	0.0207	<0.0001	0.384	<0.0001	<0.0001	0.0083	<0.0001	<0.0001	<0.0001	<0.0001	<0.0001	<0.0001	<0.0001	<0.0001
																														VitC- vs. VitC+/-	0.9913	0.0201	0.9997	0.0167	0.6567	0.6597	0.0377	0.0197	0.8841	0.5028	0.4933	0.1356	0.1794	0.0154	0.816	0.7602
																														VitC+ vs. VitC+/-	0.8826	0.2787	0.0196	<0.0001	0.8882	<0.0001	<0.0001	0.9269	<0.0001	<0.0001	0.0011	<0.0001	0.0043	<0.0001	<0.0001	<0.0001

## Sheet: Fig 5
Figure 5a																					Figure 5d							Figure 5f														Figure 5g							Figure 5h
Lox	#1	#2	#3		P3h1	#1	#2	#3		P3h2	#1	#2	#3		P3h3	#1	#2	#3				Treatment						Bmp2														ECM	Treatment						ALPL
D0	1	1	1		D0	1	1	1		D0	1	1	1		D0	1	1	1			Sample	VitC-	VitC+	VitC- 1.4-DPCA+	VitC+ 1.4-DPCA+			Sample	D0	D35 VitC-	D35 VitC+	D35 VitC- 1.4-DPCA+	D35 VitC+ 1.4-DPCA+									Sample	VitC-	VitC+	VitC- 1.4-DPCA+	VitC+ 1.4-DPCA+			Sample
D10 VitC-	0.834467	1.9177	0.930637		D10 VitC-	1.59945	0.669317	1.70705		D10 VitC-	5.13669	2.42271	3.5777		D10 VitC-	3.89834	1.18117	2.29539			#1	579.742	5514.11	242.106	536.379			#1	1.08137	1.34922	54.6119	0.879768	21.096									#1	0.940843	4.28162	0.709815	1.26698			#1
D35 VitC-	1.63316	1.54159	0.984096		D35 VitC-	0.539891	0.658539	1.54116		D35 VitC-	3.51075	5.10672	3.9151		D35 VitC-	1.21887	1.74205	3.23003			#2	863.742	4822.2	265.833	758.197			#2	1.00926	1.57492	25.6672	1.82378	17.7237									#2	1.14523	4.6089	0.614435	1.19454			#2
D50 VitC-	1.26373	1.42233	0.409201		D50 VitC-	1.36641	0.310136	1.35073		D50 VitC-	7.72536	3.59243	3.06884		D50 VitC-	3.43367	0.605423	1.79812			#3	497.561	5162.83	417.47	495.561			#3	0.909375	1.49823	45.4574	5.40739	13.7099									#3	0.913929	3.8487	0.6543	1.21572			#3
D10 VitC+	3.99394	2.48213	2.73611		D10 VitC+	3.94589	2.61549	3.32939		D10 VitC+	14.7698	9.92172	8.98193		D10 VitC+	6.80947	4.18612	4.97164
D35 VitC+	0.922577	1.77341	1.31327		D35 VitC+	2.71908	1.65806	2.60091		D35 VitC+	10.8853	5.13819	8.51066		D35 VitC+	2.43999	1.65354	4.01923										Bglap														Mineral	Treatment						BMP2
D50 VitC+	0.672833	1.09772	1.30149		D50 VitC+	2.4862	1.11937	2.70815		D50 VitC+	9.96446	6.71551	6.31385		D50 VitC+	2.14685	4.32577	5.67344			one-way ANOVA (Tukey’s)							Sample	D0	D35 VitC-	D35 VitC+	D35 VitC- 1.4-DPCA+	D35 VitC+ 1.4-DPCA+									Sample	VitC-	VitC+	VitC- 1.4-DPCA+	VitC+ 1.4-DPCA+			Sample
D50 VitC+/-	1.31985	1.2897	1.32593		D50 VitC+/-	1.13585	0.872417	1.90986		D50 VitC+/-	5.12284	3.03491	7.97084		D50 VitC+/-	2.20184	1.21884	2.80257					adj -p value					#1	1.54961	7.44408	89.8915	8.08176	74.068									#1	0.12488	8.84633	0.12319	0.05177			#1
																					VitC- vs. VitC+		<0.0001					#2	0.735234	9.23557	188.354	11.2942	138.608									#2	0.0809941	7.32906	0.118	0.11263			#2
																					VitC- vs. VitC- DPCA		0.2908					#3	0.715155	7.64826	196.828	20.2313	130.513									#3	0.134708	17.3339	0.05531	0.02152			#3
P4ha2	#1	#2	#3		P4ha3	#1	#2	#3		Plod1	#1	#2	#3		Plod3	#1	#2	#3			VitC- vs. VitC+ DPCA		0.9912
D0	1	1	1		D0	1	1	1		D0	1	1	1		D0	1	1	1			VitC+ vs. VitC- DPCA		<0.0001					Dlx3																					DLX3
D10 VitC-	0.955139	0.735688	1.15163		D10 VitC-	5.0357	2.42111	5.18227		D10 VitC-	2.16539	1.41049	2.38821		D10 VitC-	1.56543	1.18071	1.02317			VitC+ vs. VitC+ DPCA		<0.0001					Sample	D0	D35 VitC-	D35 VitC+	D35 VitC- 1.4-DPCA+	D35 VitC+ 1.4-DPCA+									one-way ANOVA (Tukey’s)							Sample
D35 VitC-	0.6601	0.63375	1.09812		D35 VitC-	1.79281	4.10691	1.79914		D35 VitC-	2.52716	1.625	0.90893		D35 VitC-	1.93419	1.12943	1.16482			VitC- DPCA vs. VitC+ DPCA		0.4114					#1	1.76948	0.116417	24.8837	1.14518	27.0114																#1
D50 VitC-	1.33353	0.294105	1.00787		D50 VitC-	5.40279	1.69976	2.28346		D50 VitC-	1.82426	0.917883	2.00837		D50 VitC-	1.80671	2.85654	1.18893										#2	0.854094	0.366721	55.951	0.922734	26.6623									adj -p value			ECM	Mineral			#2
D10 VitC+	2.0414	1.68544	1.32523		D10 VitC+	12.0058	10.2314	7.71373		D10 VitC+	2.91504	0.991738	1.16724		D10 VitC+	4.24767	3.16437	2.22969										#3	0.376425	0.324329	67.0502	1.39182	32.1644									VitC- vs. VitC+			<0.0001	0.0045			#3
D35 VitC+	1.12293	0.755398	1.06172		D35 VitC+	3.02764	2.36268	2.69693		D35 VitC+	4.81317	2.00405	2.38713		D35 VitC+	1.02384	3.3104	1.27191																								VitC- vs. VitC- 1.4-DPCA+			0.2466	>0.9999
D50 VitC+	0.873268	0.740021	1.68572		D50 VitC+	3.19165	5.08212	4.78908		D50 VitC+	5.80364	3.54298	4.16347		D50 VitC+	1.58842	3.41851	2.02816										Ifitm5														VitC- vs. VitC+ 1.4-DPCA+			0.5541	>0.9999			BGLAP
D50 VitC+/-	0.991035	0.51472	1.77835		D50 VitC+/-	5.32469	1.30331	4.72524		D50 VitC+/-	4.01867	0.797849	2.84462		D50 VitC+/-	2.70083	2.32668	1.51514										Sample	D0	D35 VitC-	D35 VitC+	D35 VitC- 1.4-DPCA+	D35 VitC+ 1.4-DPCA+									VitC+ vs. VitC- 1.4-DPCA+			<0.0001	0.0045			Sample
																												#1	1.09485	5.46259	142.817	5.0593	66.4139									VitC+ vs. VitC+ 1.4-DPCA+			<0.0001	0.0044			#1
																												#2	0.773291	19.4489	92.2345	4.17776	100.032									VitC- 1.4-DPCA+ vs. VitC+ 1.4-DPCA+			0.0372	>0.9999			#2
two-way ANOVA (Tukey’s)																												#3	1.13186	15.8035	79.3924	10.7236	61.4127																#3
	adj -p value	Lox	P3h1	P3h2	P3h3	P4ha2	P4ha3	Plod1	Plod3																			Col22a1																					IBSP
D10	VitC- vs. VitC+	0.0002	0.0005	0.0007	0.0129	0.0366	0.0001	0.931	0.015																			Sample	D0	D35 VitC-	D35 VitC+	D35 VitC- 1.4-DPCA+	D35 VitC+ 1.4-DPCA+																Sample
																												#1	0.928552	0.829963	7.27554	0.643948	6.28894																#1
D35	VitC- vs. VitC+	0.9904	0.0112	0.0774	0.7688	0.7909	0.9929	0.2338	0.7581																			#2	1.07948	1.26272	11.061	0.540005	10.6856																#2
																												#3	0.991972	2.25621	9.78096	2.15752	5.97187																#3
D50	VitC- vs. VitC+	0.9998	0.0547	0.2493	0.0781	0.7103	0.5387	0.0045	0.8148
	VitC- vs. VitC+/-	0.7406	0.7855	0.9413	0.9893	0.7211	0.8347	0.4766	0.9322																			Phex
	VitC+ vs. VitC+/-	0.7284	0.1945	0.4051	0.1027	0.9998	0.8722	0.0652	0.9649																			Sample	D0	D35 VitC-	D35 VitC+	D35 VitC- 1.4-DPCA+	D35 VitC+ 1.4-DPCA+																one-way ANOVA (Tukey’s)
																												#1	1.29894	1.58693	46.953	0.243714	37.6237
																												#2	0.932914	2.76249	94.7663	0.516166	25.6929																adj -p value
																												#3	0.76815	1.76694	125.58	0.865287	37.2126																VitC- vs. VitC+
																																																	VitC- vs. VitC- 1.4-DPCA+
																												Mepe																					VitC- vs. VitC+ 1.4-DPCA+
																												Sample	D0	D35 VitC-	D35 VitC+	D35 VitC- 1.4-DPCA+	D35 VitC+ 1.4-DPCA+																VitC+ vs. VitC- 1.4-DPCA+
																												#1	0.705997	2.69389	95.8088	0.533225	20.7119																VitC+ vs. VitC+ 1.4-DPCA+
																												#2	1.48094	1.32212	120.898	1.41379	30.3122																VitC- 1.4-DPCA+ vs. VitC+ 1.4-DPCA+
																												#3	0.81306	2.35893	73.3288	1.15269	32.7142
																												Dmp1
																												Sample	D0	D35 VitC-	D35 VitC+	D35 VitC- 1.4-DPCA+	D35 VitC+ 1.4-DPCA+
																												#1	2.07784	0.864989	100.37	0.105163	1.25864
																												#2	0.301666	2.2801	221.815	0.677878	0.134687
																												#3	0.62049	1.95059	201.199	2.07024	1.41886
																												Sost
																												Sample	D0	D35 VitC-	D35 VitC+	D35 VitC- 1.4-DPCA+	D35 VitC+ 1.4-DPCA+
																												#1	1.75499	1.4226	18.5719	0.192678	2.65341
																												#2	0.407	3.06566	12.8628	1.03151	0.274633
																												#3	0.838008	3.38148	10.4231	2.80659	3.07978
																												one-way ANOVA (Tukey’s)
																												adj -p value			Bmp2	Bglap	Dlx3	Ifitm5	Col22a1	Phex	Mepe	Dmp1	Sost
																												D0 vs. D35 VitC-			>0.9999	0.9984	>0.9999	0.9076	0.996	>0.9999	>0.9999	>0.9999	0.8812
																												D0 vs. D35 VitC+			0.0002	0.0007	0.001	0.0003	0.0004	0.001	<0.0001	0.0002	0.0002
																												D0 vs. D35 VitC- 1.4-DPCA			0.9979	0.9874	>0.9999	0.9947	>0.9999	>0.9999	>0.9999	>0.9999	0.9996
																												D0 vs. D35 VitC+ 1.4-DPCA			0.0874	0.0081	0.0407	0.0034	0.0027	0.2494	0.0796	>0.9999	0.9765
																												D35 VitC- vs. D35 VitC+			0.0002	0.0011	0.0009	0.0008	0.0007	0.0011	<0.0001	0.0002	0.0005
																												D35 VitC- vs. D35 VitC- 1.4-DPCA			0.9994	0.9996	>0.9999	0.9886	0.9987	>0.9999	>0.9999	>0.9999	0.9449
																												D35 VitC- vs. D35 VitC+ 1.4-DPCA			0.0994	0.0124	0.0353	0.0118	0.0044	0.2745	0.0964	>0.9999	0.9961
																												D35 VitC+ vs. D35 VitC- 1.4-DPCA			0.0003	0.0014	0.001	0.0004	0.0005	0.0009	<0.0001	0.0002	0.0002
																												D35 VitC+ vs. D35 VitC+ 1.4-DPCA			0.0101	0.4564	0.1514	0.3501	0.6625	0.0232	0.0001	0.0002	0.0004
																												D35 VitC- 1.4-DPCA vs. D35 VitC+ 1.4-DPCA			0.1381	0.0168	0.0419	0.0059	0.003	0.2389	0.0801	>0.9999	0.9951
[truncated: 4 more columns]

## Sheet: Fig 6
Figure 6c						Figure 6e
	5hmC						5hmC
Sample	VitC-	VitC+	VitC+ L-2-HG+			Sample	VitC-	VitC+	VitC+ L-2-HG+
#1	0.258082	11.0524	0.968569			#1	0.635935	8.3492	0.537055
#2	1.1987	8.71481	1.80786			#2	1.4947	10.3743	0.594025
#3	1.54322	16.4701	1.60293			#3	0.869368	12.1493	0.602008
	H3K9me3						H3K9me3
Sample	VitC-	VitC+	VitC+ L-2-HG+			Sample	VitC-	VitC+	VitC+ L-2-HG+
#1	1.00232	0.423312	1.39921			#1	1.13512	0.4292	0.948045
#2	1.05403	0.413298	0.794807			#2	0.931186	0.521167	1.51429
#3	0.943649	0.331805	1.13955			#3	0.933697	0.515535	1.70157
	H3K27me3						H3K27me3
Sample	VitC-	VitC+	VitC+ L-2-HG+			Sample	VitC-	VitC+	VitC+ L-2-HG+
#1	0.856972	0.557342	1.40514			#1	0.912387	0.363229	0.768188
#2	0.954489	0.558884	0.955672			#2	1.05244	0.496911	0.593663
#3	1.18854	0.727639	1.24135			#3	1.03517	0.672713	0.804829
one-way ANOVA (Tukey’s)						one-way ANOVA (Tukey’s)
adj -p value		5hmC				adj -p value		5hmC
VitC- vs. VitC+		0.0028				VitC- vs. VitC+		0.0001
VitC- vs. VitC+ L-2-HG+		0.9688				VitC- vs. VitC+ L-2-HG+		0.8925
VitC+ vs. VitC+ L-2-HG+		0.0035				VitC+ vs. VitC+ L-2-HG+		0.0001
two-way ANOVA (Tukey's)						two-way ANOVA (Tukey's)
adj -p value		H3K9me3	H3K27me3			adj -p value		H3K9me3	H3K27me3
VitC- vs. VitC+		0.0031	0.05			VitC- vs. VitC+		0.0155	0.0201
VitC- vs. VitC+ L-2-HG+		0.7279	0.3768			VitC- vs. VitC+ L-2-HG+		0.0645	0.2092
VitC+ vs. VitC+ L-2-HG+		0.0008	0.0042			VitC+ vs. VitC+ L-2-HG+		0.0002	0.3845

## Sheet: Fig 7
Figure 7a									Figure 7b									Figure 7c						Figure 7d
MC3T3-E1	FPKM									shRNA #1			shRNA #2					ECM day 7	Sample					Log2 FC mRNA expression versus EVCtrl at each timepoint
Sample	#1	#2							shTet1	0.266772	0.439423	0.415719	0.196647	0.237119	0.280035				#1	#2	#3
Kdm4a	19.4171	23.1014							shTet2	0.322866	0.30545	0.341275	0.475991	0.431971	0.411512			shTet3	1.6394	1.63696	1.57154			Day 0	Knockdowns
Kdm4b	8.00788	10.5739							shTet3	0.164194	0.165336	0.16881	0.215158	0.197986	0.235447			shTet1+3	1.16738	1.2281	1.34206			Gene ID	shTet3	shKdm4c	shTet1+3	shTet2+3	shTet1+2+3	shKdm4a+c	shTet1	shKdm4a	shNegCtrl	EVCtrl	shJhdm1d	shKdm6a	shTet1+2	shKdm4a+b+c	shKdm4a+b	shKdm6b	shKdm4b	shKdm6a+b	shKdm4b+c	shTet2	shJhdm1d+6b
Tet3	5.95369	6.39041							shKdm4a	0.164977	0.283287	0.127656	0.307857	0.26249	0.466625			shKdm4c	1.15295	1.18079	1.15996			Slc2a3	-0.301553	1.2281	-0.193352	-0.0997747	-0.112784	1.88047	0.134716	1.03506	-0.0641441	0	0.333582	-0.00169139	-0.0621754	0.22915	0.168425	0.21057	-0.0328908	0.0957514	0.072398	-0.158901	-0.112595
Kdm4c	5.88635	6.35819							shKdm4b	0.137654	0.1435	0.119835	0.185452	0.208645	0.144498			shTet1+2+3	1.20464	1.10349	1.16743			Dlx3	0.118603	0.0278642	-0.477412	0.123347	-0.498143	1.16602	-1.5329	-0.808825	-0.0519387	0	0.95037	0.0136153	-0.488544	0.901814	1.15287	0.207139	0.85117	0.0323219	-0.236611	0.218044	0.751664
Kdm6a	5.24082	5.43199							shKdm4c	0.174089	0.172886	0.187882	0.271288	0.211378	0.23617			shTet2+3	1.17296	1.17314	1.10143			Smpd3	-0.057775	0.202142	-0.47514	0.247028	-0.154298	1.58081	-1.57616	0.758146	-0.306427	0	0.531602	0.226521	-0.996719	0.638005	-0.408717	-0.0780186	0.873681	-0.0696504	0.70886	0.251744	0.0573923
Kdm6b	4.5707	4.72247							shKdm6a	0.393373	0.436474	0.36703	0.337736	0.379973	0.261334			EVCtrl	0.979799	1.01846	1.00174			Wnt7b	0.386541	0.958904	-0.25757	0.0606814	-0.430869	1.0619	0.0555442	-0.405088	0.126898	0	0.229985	0.229865	0.58534	-0.163687	0.137151	0.0706605	-0.741922	0.00416153	0.534993	0.18977	0.0828025
Jhdm1d	3.15563	2.60945							shKdm6b	0.120497	0.226419	0.130948	0.434392	0.542264	0.35529			shNegCtrl	1.26777	0.921491	0.795245			Col11a2	0.303016	0.580422	0.392709	-0.0942799	0.134742	-0.221091	0.0480868	0.361664	0.463817	0	-0.174834	0.371278	-0.177836	0.226694	0.0608569	-0.0269227	0.625981	0.0880882	-0.016249	0.426643	0.143334
Tet2	1.89079	1.74067							shJhdm1d	0.372851	0.252906	0.309213	0.336033	0.360151	0.402392			shJhdm1d+6b	0.894092	1.13575	0.879664			Slc36a2	0.276544	0.194458	0.415715	0.271478	0.290338	0.346165	-0.248649	-0.112666	0.499766	0	-0.545222	0.208274	0.254496	0.0723035	0.386906	-0.112714	0.240022	0.19003	-0.0315123	0.210586	-0.29393
Tet1	0.774004	0.751463																shTet1	0.883598	0.854153	0.931684			P4ha2	1.15459	0.00289888	0.314606	0.252146	0.18877	-0.156278	0.0722812	-0.105785	-0.0358469	0	0.19133	-0.0465977	0.45428	-0.125539	-0.0519861	0.0947422	0.0857567	0.0269843	0.0281892	0.147797	0.0537269
																		shKdm6a	0.812903	0.885169	0.804508			Col22a1	-0.224149	-0.24145	0.561437	0.334576	-0.324499	0.133287	0.508844	0.0636537	0.0621904	0	0.296586	0.158112	0.107899	0.112565	-0.0174786	-0.0967028	0.625306	-0.369074	0.243526	-0.254933	0.126709
Bone	FPKM								one-way ANOVA (Dunnett’s)									shKdm6b	0.748388	0.76601	0.821032			Col1a1	0.450051	0.0650894	0.197103	0.356521	0.12792	-0.293069	-0.149298	-0.176481	-0.0405377	0	0.321638	-0.185847	0.12487	0.0032336	0.0619488	0.183387	0.295327	-0.0971725	-0.0733418	-0.0623398	0.710164
Sample	#1	#2	#3	#4	#5	#6												shTet1+2	0.824753	0.68747	0.797186			Igfbp5	-0.107737	0.0810821	-0.239226	-0.131425	-0.178082	0.458065	0.52445	0.101211	0.225314	0	-0.129628	-0.161904	0.394236	0.0676118	-0.166217	-0.180614	0.372769	-0.0167423	-0.0733043	0.877867	-0.194708
Jhdm1d	6.34398	14.891	9.3331	11.9431	9.4468	7.90218					adj -p value							shKdm4a+c	0.639502	0.691863	0.735165			Dmp1	0.020825	0.427088	-0.146312	0.0239038	-0.117541	0.053081	-0.0877443	0.268188	0.173194	0	0.129931	0.297888	0.0851368	0.443884	0.502523	-0.11217	0.113115	-0.00388493	-0.0277659	0.0646349	-0.436976
Kdm4a	6.23479	10.8171	7.84253	9.17074	9.28159	11.1719			EvCtrl vs. shTet1		<0.0001							shKdm4b	0.618949	0.749278	0.654172			Mmp13	-0.0555215	0.114275	-0.306617	0.393138	-0.23397	-0.552801	-0.131523	0.159175	0.146737	0	0.395458	-0.238699	0.184991	0.342625	0.0964279	-0.0933217	0.661692	0.388774	0.0933542	-0.456958	0.336378
Kdm6a	4.71171	10.8418	6.11031	8.37819	8.4845	8.37332			EvCtrl vs. shTet2		<0.0001							shKdm6a+b	0.704744	0.528511	0.663099			Phex	0.419948	-0.114767	0.052124	0.289588	-0.190134	0.305483	0.0219523	-0.282108	0.132671	0	-0.161549	-0.16265	0.221016	-0.125383	-0.282567	-0.100464	0.458316	-0.00156	0.558795	0.547718	-0.300387
Tet3	3.54158	8.72851	5.97189	7.04458	6.65203	6.01562			EvCtrl vs. shTet3		<0.0001							shJhdm1d	0.582001	0.599748	0.645908			Wnt11	0.166906	0.256776	0.0848273	-0.0655966	-0.229955	0.865797	-0.153522	-0.236114	-0.0840149	0	-0.222227	-0.0301312	-0.00629008	0.15775	-0.240156	-0.0155302	0.571779	0.15569	0.308066	-0.0635725	-0.101004
Kdm4c	3.18596	7.77445	4.74397	5.33296	5.16868	5.46024			EvCtrl vs. shKdm4a		<0.0001							shKdm4b+c	0.504964	0.614846	0.672381			Wnt5b	0.119102	-0.348927	0.269661	0.0433762	-0.127631	0.159961	0.301244	0.0593455	0.269292	0	-0.14511	0.046556	0.13889	-0.246756	0.0632165	0.169933	0.141522	0.0732349	0.18781	-0.19288	0.144247
Kdm6b	3.79519	6.95139	4.30847	5.54411	4.63965	6.20751			EvCtrl vs. shKdm4b		<0.0001							shKdm4a+b	0.630817	0.554471	0.569021			Mef2c	0.946601	0.299972	0.611048	0.521332	0.487501	-0.163101	-0.166147	0.184585	-0.178477	0	-0.720149	0.151307	-0.146476	-0.155322	-0.0773947	0.125823	-0.249613	-0.491267	0.160181	-1.2395	-0.484179
Tet2	2.40037	6.60484	4.07615	4.83488	4.94373	4.05675			EvCtrl vs. shKdm4c		<0.0001							shKdm4a	0.557582	0.488512	0.565894			Ibsp	0.0961358	-0.158571	0.105692	0.132321	-0.0856685	-0.109613	-0.143458	-0.0517209	0.129529	0	-0.0108457	0.180947	-0.156196	0.0553691	0.125373	0.14316	0.219307	-0.142453	0.197152	0.211517	0.079504
Kdm4b	2.70639	3.58852	2.47807	2.85523	3.60853	4.83691			EvCtrl vs. shKdm6a		<0.0001							shKdm4a+b+c	0.549217	0.496117	0.486999			Grem1	-0.015682	-0.0238387	-0.283261	-0.186339	0.280396	-0.135022	0.253796	0.0615849	0.0724463	0	-0.253638	0.266967	0.0864063	-0.140936	-0.0694836	0.0054086	0.0405088	-0.0949952	0.12557	0.104831	0.385965
Tet1	0.271178	0.82394	0.643399	0.452106	0.649159	0.668709			EvCtrl vs. shKdm6b		<0.0001							shTet2	0.525794	0.476459	0.464767			Wnt9a	-0.266269	0.0799408	-0.446058	0.0519174	0.103237	-0.02189	-0.143732	0.705888	0.00784756	0	-0.252401	0.152126	0.145343	0.120151	0.469127	-0.109219	0.337546	-0.138796	0.0714945	-0.0515505	-0.9271
									EvCtrl vs. shJhdm1d		<0.0001													Ifitm5	0.284322	-0.534465	0.125817	0.0380145	-0.0620434	1.1217	0.0957881	-0.291232	-0.138455	0	-0.250583	0.0202918	0.206625	-0.28802	-0.695856	-0.091484	0.0136341	0.134315	-0.109491	-0.325829	0.262102
																		CCL day 7	Sample					Lum	-0.139997	0.220008	-0.0202443	-0.25657	-0.0420084	0.205459	0.236076	0.336589	-0.403511	0	-0.0729804	-0.0554388	-0.019892	-0.156287	-0.212761	-0.0982913	0.0246574	-0.0408267	0.132675	0.115606	-0.0549165
																			#1	#2	#3			Bglap2	0.801632	0.122545	-0.0703051	-0.0274512	-0.117878	-0.135498	-0.725374	0.0535795	0.23414	0	-0.538045	-0.154572	-0.592921	0.661684	-0.143103	-0.0345088	0.499901	0.0311983	-0.0800622	0.0782091	-0.420284
																		shTet3	1.51392	1.92638	2.5479			Sp7	0.674224	0.00777114	0.39384	0.172302	0.14135	-0.0158163	0.181337	-0.410977	0.253126	0	-1.43945	0.00902604	0.308255	-0.103579	-0.283875	-0.436217	0.186912	-0.045681	0.198443	-0.209497	-0.371331
																		shNegCtrl	0.781866	1.10607	1.55752			Sparc	0.0379034	-0.765186	-0.017722	-0.292109	-0.247421	-1.17421	0.3989	0.371649	0.100137	0	-0.0400454	0.210199	0.108494	0.0857857	-0.318446	0.0650292	0.33995	0.344136	0.233206	-0.073353	-0.282368
																		EVCtrl	0.829614	0.98961	1.18078			Phospho1	0.972092	-0.780456	0.0794292	0.121641	-0.218382	-1.19912	-0.116336	0.422778	-0.125973	0	-0.245695	-0.026315	0.335859	-0.455862	-0.139177	0.187735	0.335615	-0.0224933	-0.574504	0.0938082	-0.0423662
																		shKdm4a+c	0.516029	0.577982	0.84726			Enpp1	0.0675362	-0.211222	0.196452	-0.380049	-0.00869951	-0.000192975	0.0574757	-0.0246541	-0.0583432	0	-0.934049	-0.0117846	0.117101	0.24418	0.164298	0.159917	0.165484	0.172008	0.377206	-0.240181	-1.78499
																		shKdm6a	0.486988	0.538984	0.836061			Zfp521	0.344393	-0.280126	0.00413888	0.113077	0.0206905	-0.572255	0.123428	0.0979358	0.07856	0	-0.578246	-0.981013	0.10831	0.0122836	-0.413067	-0.336442	0.434522	-0.299186	0.101098	0.0422276	-0.249652
																		shTet2+3	0.48984	0.55262	0.811575			Dlx5	-0.0878821	0.437258	-0.450055	-0.503932	-0.631199	-0.194622	0.210069	0.324484	0.155164	0	-0.914917	-0.285571	-0.00620132	-0.144464	-0.395046	-0.128729	0.131335	0.734996	0.463226	-0.551943	-1.20168
																		shKdm6a+b	0.502478	0.573212	0.764707			Loxl4	-0.036254	-0.0892903	-0.12858	-0.299518	-0.816417	-0.142657	-0.870726	-0.030208	0.342119	0	0.087404	-0.0767622	-0.395406	0.089578	-0.135176	0.0466641	0.0986569	0.18812	-0.051461	-0.0168023	0.00818616
																		shTet1+2+3	0.448585	0.507301	0.849198			Alpl	-0.29004	0.480981	-0.234166	-0.691955	-0.30505	0.295772	-0.340969	-0.270023	-0.225923	0	-1.01466	0.126703	-0.551034	0.693902	-0.134609	0.146471	0.29852	0.0419285	-0.0250207	-0.172788	-0.766953
																		shKdm6b	0.525007	0.548622	0.596634			Runx2	0.327262	-0.0356096	0.094095	-0.122474	0.120053	-0.197452	-0.272432	-0.356116	0.195327	0	-0.442607	0.368785	-0.628231	-0.0912922	-0.180185	-0.0274272	-0.606398	-0.206378	-0.106511	0.0334246	-1.15492
																		shKdm4a+b+c	0.459896	0.510286	0.636735			Spp1	-0.127612	-1.48123	-0.377423	-0.0296659	-0.417261	0.0246324	-0.215349	0.236119	-0.0584806	0	-0.723855	-0.2641	-0.0850662	-1.51129	-0.44241	-0.187789	-0.630854	0.146235	-1.32367	0.685924	-0.954434
																		shTet1+3	0.507681	0.530351	0.566619			Msx2	-0.0188804	0.301754	-0.778389	-0.331495	-0.668282	-0.0447738	-0.0806526	0.341812	0.0303468	0	-0.240199	-0.835561	-0.651783	-0.580797	-0.715376	-1.80802	0.0344129	-0.886623	-0.540092	-0.671723	-0.164723
																		shTet1	0.488466	0.52447	0.586709			Lox	0.162555	-0.743552	-0.376681	-0.0220438	-0.243579	-0.432559	-1.80988	-0.48868	-0.03093	0	-1.38882	-1.62052	-0.40714	-0.51212	-0.274402	-0.595255	-0.0603615	0.0127945	-0.0641687	-0.781889	-0.443153
																		shKdm4b	0.48737	0.521503	0.583402
																		shJhdm1d+6b	0.498125	0.517552	0.571085			Day 14	Knockdowns
																		shKdm4a	0.469379	0.495938	0.567979			Gene ID	shTet3	shKdm4c	shTet1+3	shTet2+3	shTet1+2+3	shKdm4a+c	shTet1	shKdm4a	shNegCtrl	EVCtrl	shJhdm1d	shKdm6a	shTet1+2	shKdm4a+b+c	shKdm4a+b	shKdm6b	shKdm4b	shKdm6a+b	shKdm4b+c	shTet2	shJhdm1d+6b
																		shKdm4a+b	0.462751	0.493903	0.547547			Slc36a2	4.19291	4.02859	3.54332	3.26053	2.12622	0.190481	1.27791	-0.405528	-0.207426	0	-0.22788	-2.13881	0.353552	-2.75024	-3.21545	-1.34787	-1.23053	-1.25817	-0.731332	-0.651922	-1.75754
																		shJhdm1d	0.483334	0.500813	0.517034			Ifitm5	3.90822	4.2922	0.826487	0.988146	-0.127775	1.5126	-0.37468	-0.0680846	-0.347191	0	-0.553443	-2.2959	-0.836493	-0.21015	-0.911942	-0.606029	-1.3104	-0.473396	0.125788	-0.972222	-2.11254
																		shKdm4b+c	0.460779	0.484202	0.553293			Phospho1	2.76157	1.58724	1.77599	1.74393	0.860378	-0.171436	0.245573	0.165835	0.424757	0	-0.321515	-0.334461	-0.36928	-0.791845	-1.83902	-0.26891	-0.656643	-0.272947	-0.336547	0.113642	-0.85429
																		shKdm4c	0.472835	0.488315	0.507804			Msx2	0.378182	-0.714507	0.181196	0.260466	0.353522	2.08947	0.971201	0.856841	0.154091	0	-0.633583	-0.176352	0.0200967	1.30248	0.733624	-0.560106	1.20006	0.179452	1.43482	-0.644824	-0.172767
																		shTet1+2	0.454691	0.48806	0.52573			Bglap2	3.29493	1.29574	1.01964	1.73842	1.01598	-0.937091	-1.33774	0.698801	0.0301899	0	-1.44123	-0.200109	-1.3511	-0.792321	-2.7385	-1.68162	-1.87834	-0.352613	-1.43798	-0.631553	0.463685
																		shTet2	0.439601	0.48221	0.507403			Mef2c	2.69091	0.118728	1.93253	1.29073	1.11385	-0.170573	0.502491	-0.570518	0.0583596	0	-0.68458	-0.271631	0.146197	-0.729324	-0.758367	-0.328827	-0.448503	-0.296662	-1.11499	-0.70688	-0.0829496
																								Sp7	2.43141	0.571875	1.2527	1.0659	0.852767	0.686411	-0.473899	0.0876744	0.343087	0	-0.0451369	-0.0127488	-0.668243	-0.563847	-1.18102	0.0275508	-1.13173	-0.291277	-0.386515	-0.734035	-0.0941454
																		ALPL day 10	Sample					Smpd3	2.04193	2.11343	0.359711	-0.356286	-0.646815	1.59001	-1.12215	0.0448165	-0.101353	0	0.0876458	-0.537391	-2.34294	0.194974	-0.0986137	-0.868669	-0.761966	-1.07288	-0.0537457	-0.647056	-0.370808
																			#1	#2	#3			Enpp1	3.09211	0.0305069	0.445221	0.58055	0.486379	0.0365748	-0.541968	0.224433	0.0865743	0	-2.23678	0.0208862	-0.439851	0.117917	0.377741	-1.96812	-0.886519	-0.827253	-1.7704	-1.45766	-2.04946
																		shKdm4a	3.19907	3.17641	3.06674			Wnt11	1.47911	1.62617	2.09431	0.0965523	-0.385283	-0.0962087	0.324218	0.169946	-0.0838414	0	-0.89127	-1.60532	-0.137466	-0.73506	0.192517	-1.8946	-1.59978	-0.295547	-1.03025	-1.09205	-0.0750352
																		shKdm4a+c	1.55243	1.76903	2.00985			Ibsp	2.06757	1.54329	1.03252	0.606328	0.385508	-0.321925	-0.604355	-1.07911	-0.0144609	0	-1.18461	0.224593	-0.576175	-0.0866172	-1.7995	0.265803	-1.06334	-0.177346	-0.56344	-1.46562	-0.749325
																		shTet3	1.59196	1.64755	1.75719			Col1a1	1.83363	0.321428	1.13237	0.834969	0.658281	-0.16876	-0.0152428	-0.834379	0.354636	0	-0.594209	-0.145232	-0.25242	-0.85327	-1.26779	-0.632162	-0.479281	-0.535041	-0.640563	-1.2036	0.468421
																		shTet1+3	1.2465	1.48281	1.14184			Alpl	0.895337	0.47661	0.316147	0.0485582	-0.00589	0.736938	-0.0657569	1.64271	-0.0905415	0	-0.0219363	0.240151	-0.149613	-0.176109	-1.20418	-0.430668	-0.941399	-0.484655	-0.506456	-0.372769	-1.12192
																		shTet2+3	1.31643	1.20928	1.25924			Dlx5	-0.382323	-0.0568762	-0.0556066	-0.326848	-0.437188	-0.0982776	0.442676	0.179299	0.00263615	0	0.199688	0.600018	0.201392	-0.338109	-0.445527	0.941447	-0.15709	0.483459	-0.23231	-0.0433873	-0.0301701
																		shKdm6a	1.05533	1.31892	1.18928			Zfp521	-1.07769	-0.853771	-0.358339	-0.43028	-0.588179	0.332835	0.553358	0.826993	0.0103656	0	0.0388904	0.568842	-0.131936	0.42346	-0.380745	0.357157	0.250148	0.0705703	-0.596604	-0.221561	-0.0590393
																		shKdm4c	1.14645	0.938584	1.36233			Spp1	1.7528	-0.424296	-0.255149	-0.055172	0.207737	-0.364765	0.279269	0.477037	0.091284	0	-0.464418	-1.54962	0.375644	-0.392314	-0.449725	-1.82209	-0.85755	-1.00214	-0.49454	0.64042	-0.314967
																		shJhdm1d	1.11955	1.09368	1.16472			Wnt7b	1.1879	1.87707	1.44965	-0.141092	-0.255172	0.0912188	-0.726096	-0.797579	-0.0138648	0	-2.58908	-1.63451	-1.61225	-0.722461	-1.795	-0.717181	-0.657574	-0.377387	-1.05137	-0.862996	-1.60435
																		shNegCtrl	0.974891	1.06279	1.03522			Runx2	-1.36298	-0.35465	-1.52623	-1.49713	-1.47805	0.421557	-0.6992	1.06621	-0.161664	0	0.310877	1.04359	-0.915758	0.0930189	-0.271578	0.0840309	-0.956406	0.515512	-0.279263	-0.754102	-0.0104147
																		EVCtrl	0.864763	1.05401	1.08122			Sparc	-0.412214	-1.97288	-0.332977	-0.24345	-0.186469	-0.207678	0.554664	0.55551	0.287983	0	-0.674083	0.0876638	0.577561	-0.207486	-1.45494	-0.34669	-1.09909	-0.0457241	-0.565458	-0.495689	0.457326
																		shKdm6b	1.00201	0.820513	1.04004			P4ha2	1.15674	-0.0719146	0.292393	0.0265397	-0.0159464	-0.0235343	0.239117	0.0452137	0.0620647	0	-0.318261	-1.08141	-0.618556	-0.74266	-0.64522	-0.116331	-0.376375	-1.10201	-1.08393	-0.634342	0.0307652
																		shTet1	0.83809	0.898235	0.974246			Lox	-0.323092	-0.598874	-0.670253	-0.631935	-0.484416	-0.087647	-0.424209	0.394461	0.0978234	0	-0.00312377	-0.487303	-0.96071	-0.430392	-0.713132	-0.144811	-0.479467	0.15921	-0.881901	-0.194574	0.158182
																		shTet1+2	1.00044	0.709359	0.82858			Wnt5b	0.937302	-0.337169	-1.11477	-0.535257	-0.467303	0.284942	-1.1122	0.0755405	-0.0515851	0	-0.850889	-0.903035	0.192138	-0.703046	-0.0423783	-0.389856	-1.01704	-0.224105	-1.11584	-1.15511	-0.308274
																		shTet2	0.736091	0.956995	0.826015			Col11a2	-0.217327	0.338012	0.0790967	0.286975	-0.323712	-0.00425757	-1.57312	0.0629619	-0.189287	0	-1.12554	0.0452432	0.379229	-0.277293	-0.423014	0.199568	-2.49374	-0.85021	-1.53461	-2.42669	-0.935943
																		shTet1+2+3	0.745124	0.826967	0.923129			Dmp1	1.62748	-0.387958	-1.2957	-1.12508	-0.756521	-0.496631	-1.45205	-1.65325	-0.149494	0	-1.4503	-0.908665	-0.802148	0.49995	0.330038	0.0555157	-0.239358	-0.598224	-1.33212	-1.32604	-1.04393
																		shKdm4a+b+c	0.795182	0.484222	1.11659			Phex	1.02788	-0.307632	-0.0258646	0.313358	0.00640884	0.144149	-1.0873	-0.477646	0.148644	0	-2.70572	-1.90355	-0.17011	-1.48423	-0.911108	0.644981	-1.13569	-0.572129	-0.845434	-2.3038	-1.50119
																		shKdm6a+b	0.731996	0.703811	0.861699			Grem1	-2.14329	-1.68363	-0.683916	-0.819712	-0.366968	-0.00261274	-0.557801	1.46834	0.164106	0	-1.57995	0.252254	-0.136403	-0.146389	-0.766604	-0.185391	-2.55293	0.0643026	-2.082	-1.35208	-0.90027
																		shJhdm1d+6b	0.739268	0.68056	0.697875			Loxl4	-0.211515	-0.607491	-0.584352	0.0715983	-0.414644	-0.465717	-0.887721	0.0964247	-0.145374	0	-0.306969	-0.116745	-1.2194	-0.349655	-0.15848	-0.841968	-0.44297	-0.815082	-1.02912	-0.206553	-0.0331206
																		shKdm4b+c	0.650254	0.680456	0.661882			Wnt9a	1.10593	-0.770746	-0.260739	-0.502224	-0.403963	0.139735	-0.381146	-0.381859	-0.048327	0	-1.41976	-0.231274	-0.346285	-0.769352	-0.829155	-0.956819	-2.05641	-0.847965	-1.43978	-0.314761	-1.14942
																		shKdm4a+b	0.585488	0.461329	0.391515			Lum	-2.97818	-1.46347	-0.779487	-1.90522	-1.17906	-0.265302	0.218219	-0.0973901	0.0397869	0	-0.351206	0.385486	-0.679925	0.0447367	-0.0736097	0.012287	-0.832768	-0.799798	-0.979355	-0.650777	-0.116619
																		shKdm4b	0.311031	0.325712	0.369725			Dlx3	0.785207	0.0183233	-0.938497	-0.94797	-0.490527	-0.849681	0.484197	-1.42414	-0.174788	0	0.249707	-0.444453	-1.10914	-0.234958	-0.212993	-1.41406	-2.39245	-2.2775	-1.27784	-0.738313	-2.35617
																								Col22a1	-0.54145	-0.105103	-0.28662	-0.87246	-0.0892322	-0.552945	-1.67712	-1.43739	-0.076246	0	-0.697023	0.11088	0.0517514	-1.49676	0.641345	0.059987	-3.09597	-1.28679	-2.95079	-0.90816	-1.5508
																		Mineral day 28	Sample					Slc2a3	-1.16783	1.52513	-1.23026	-1.4059	-2.77907	0.192455	-1.94352	-0.208141	0.240363	0	-1.17818	-1.20955	-1.21037	-0.324325	-1.57681	-1.23257	-0.462096	-0.889943	-0.543999	-3.43736	-0.911323
																			#1	#2	#3			Igfbp5	-1.55472	-1.36167	0.294486	-0.290581	-1.23731	-0.212442	-0.19274	-0.644087	-0.30341	0	-1.62033	0.180951	-0.126647	-0.899397	-0.299835	-2.30964	-1.86449	-1.5801	-2.95611	-1.1646	-1.9545
																		shTet3	4.47473	3.85353	4.91699			Mmp13	-0.440574	-0.209116	-1.16382	-1.35938	-1.59107	-0.264374	-1.33874	-0.270346	-0.11612	0	-0.202753	0.0282787	-1.77236	-0.494617	-0.816432	-1.54625	-0.486471	-1.7505	-1.43661	-2.27836	-0.76185
																		shTet1+3	3.00412	3.28352	2.56053
																		shTet2+3	3.20736	2.46423	2.89179			Day 28	Knockdowns
																		shKdm4c	3.25827	2.55834	2.30001			Gene ID	shTet3	shKdm4c	shTet1+3	shTet2+3	shTet1+2+3	shKdm4a+c	shTet1	shKdm4a	shNegCtrl	EVCtrl	shJhdm1d	shKdm6a	shTet1+2	shKdm4a+b+c	shKdm4a+b	shKdm6b	shKdm4b	shKdm6a+b	shKdm4b+c	shTet2	shJhdm1d+6b
																		shTet1+2+3	3.10354	1.995	2.47877			Msx2	1.14667	-0.324385	1.1916	1.05594	0.951311	1.91332	0.54547	0.991136	-0.241348	0	-1.85451	-0.15108	0.00257671	1.1983	1.0893	0.310248	1.7929	0.590568	1.59262	0.906099	0.198029
																		shNegCtrl	1.09107	0.922501	1.01257			Mef2c	3.19283	-0.231096	2.03957	2.03114	2.16675	-0.336353	0.454582	-1.34557	0.16282	0	-0.411807	-1.36359	0.326429	-1.09074	-0.522857	-0.691799	-0.6428	-0.764213	-1.76787	-1.31221	-1.08485
																		EVCtrl	0.830247	1.20088	0.968868			Bglap2	2.02436	1.10455	2.17398	2.02983	2.23828	-0.860618	0.435263	0.408252	0.269843	0	-0.535652	-0.81206	-0.68951	-0.857452	-2.29074	-1.23535	-2.39604	0.233827	-1.28587	0.151372	-0.635778
																		shKdm4a+b+c	0.806197	0.422656	0.486393			Smpd3	0.956337	0.99746	-0.720921	-0.0938448	-0.282198	1.57544	0.199095	-1.01231	0.247762	0	2.70607	-0.486866	-0.0829537	0.771658	1.24842	-1.24682	0.136517	-1.05312	0.130199	-0.135301	-1.20834
																		shKdm6a+b	0.530177	0.507783	0.565634			Slc36a2	1.31193	2.09684	1.51426	0.572817	1.61166	-0.694792	2.39183	-0.481771	0.144047	0	-0.426356	-1.26889	1.18709	-1.57312	-4.29034	-1.36179	-1.64155	-0.683968	-0.120521	-3.0839	-4.42509
																		shKdm4b+c	0.231172	0.482449	0.457035			Spp1	1.05906	1.32915	1.95252	1.85276	2.08257	-1.01198	-0.00753443	1.32843	0.151878	0	-0.603701	-1.49723	-0.275942	-1.86014	-1.39393	-1.42384	-2.60386	-0.788657	-0.986138	-0.761238	-0.126515
																		shJhdm1d	0.356431	0.302601	0.281562			Col1a1	1.05699	-0.15742	1.21236	1.01029	1.02204	0.808058	0.754025	-0.0456864	-0.0636343	0	-0.783084	-0.47323	0.211202	-0.307485	1.19586	-0.490019	-0.0356065	-0.810133	-1.72323	-0.783624	-0.513278
																		shKdm4a+c	0.186451	0.178693	0.50667			Ibsp	1.27108	2.30343	0.613822	-0.0361691	0.778696	1.38869	-1.00429	-0.753545	-0.116962	0	-0.0419597	-0.0701987	-1.11687	-0.281194	-1.10097	0.0240659	-1.0397	-0.0172632	-0.252083	-2.90857	-1.69851
																		shKdm6b	0.153374	0.263034	0.14967			Runx2	-0.0620701	0.29011	0.091657	0.223406	0.0210688	0.730002	0.688027	-0.502204	-0.0988472	0	1.1279	1.08627	0.200076	0.0796915	0.238208	0.126992	-0.388374	-0.103422	-0.515425	0.301387	-0.299091
																		shKdm6a	0.125737	0.211379	0.181943			Sp7	2.20443	-0.301981	0.748002	1.09464	1.05048	0.0857009	0.162832	-1.19066	0.29924	0	0.262161	0.549189	-0.185186	-0.808727	-1.09752	0.209336	-1.19865	-0.123241	-1.41863	-1.03364	-1.43692
																		shKdm4a	0.0655643	0.0833229	0.0729021			Wnt11	0.81623	1.57321	1.0362	-0.0377181	0.334927	-0.498352	2.15999	-2.15421	0.181451	0	-0.834647	-0.213225	0.602196	-0.871034	-0.387721	-1.67396	-1.27876	-1.13646	-0.0723684	-0.0273201	-1.93642
																		shJhdm1d+6b	0	0	0			Dlx5	0.641398	0.628224	-0.203597	0.0753231	-0.0496525	0.609468	0.414611	-0.351679	0.210682	0	0.0909628	0.391107	0.265991	0.581012	0.215668	0.467713	0.0597078	-0.064177	-0.924586	-0.0251757	-0.694904
																		shKdm4a+b	0	0	0			Zfp521	-0.710555	0.282281	-1.11836	-0.795336	-0.868806	0.58847	0.0637494	0.375181	-0.334508	0	-0.557474	0.164698	0.393966	0.570843	1.2465	-0.289458	0.843076	-0.550697	-0.616136	-0.0773059	-0.27726
																		shKdm4b	0	0	0			Lox	-0.353538	0.940072	-0.49434	0.08081	-0.242367	0.48356	-0.988873	0.416161	-0.0626307	0	0.722216	0.394322	-0.623886	-0.271909	0.0624786	-0.205284	-0.332379	-0.276779	-0.435442	0.0415979	-0.653367
																		shTet1	0	0	0			Dmp1	1.35174	1.21966	1.36763	0.610474	1.59983	-1.00934	-1.24557	-0.140845	0.189475	0	-2.03597	-2.0764	-1.63459	-1.33313	-1.07167	-0.260779	-2.31711	-1.11538	-1.87419	-1.93414	-2.25853
																		shTet1+2	0	0	0			Phospho1	0.820092	-0.144026	-0.220959	-0.152047	0.144456	-0.0185365	0.966466	0.0130476	0.0951644	0	-0.21122	-0.853022	0.116678	-0.618264	-0.194956	-0.166373	-0.169579	-0.876378	-0.276385	-0.430305	-1.30834
																		shTet2	0	0	0			Ifitm5	0.138248	0.372245	-1.69948	-0.672868	-0.377565	0.773975	-1.57444	-2.80641	-0.125768	0	2.81341	-0.61338	-1.69019	-0.710432	-1.61009	-1.58081	-1.77247	-0.549699	0.00792719	-3.37806	-1.67775
																								Enpp1	0.918146	1.07394	1.13125	1.08174	1.55828	-1.06761	-0.811363	-0.85939	-0.122731	0	-2.42967	-0.258914	-1.34222	-0.991067	-0.16549	-0.835621	-0.652037	-1.35061	-1.69973	-2.71516	-3.91661
																								Alpl	0.14134	-0.407064	-0.201582	0.249971	0.253706	0.398312	-0.317837	-0.629571	-0.281574	0	0.30863	-0.342185	-0.0446588	0.852268	-0.379907	-0.183236	0.298071	-1.07518	-0.0127947	-1.02479	-1.87608
																								Phex	0.936572	1.223	-0.0330593	0.394145	0.613967	0.0582098	0.036788	-1.86693	-0.150828	0	-0.66172	-2.38011	-1.43946	-0.614426	-0.820246	0.888793	-0.125112	-1.00703	-1.26322	-1.95617	-3.55776
																								Dlx3	-2.95363	0.235991	-3.39354	-3.07231	-2.43872	1.22753	2.25251	-2.69946	0.0873899	0	0.852094	-0.217005	-2.76935	0.0756721	0.697295	-1.13049	-1.5173	-2.22827	-1.3165	-0.479256	-4.28011
																								P4ha2	0.786138	-0.135021	0.824757	0.271984	0.889701	-0.560173	0.153876	-1.14466	-0.0394239	0	-0.837906	-1.02979	-0.119968	-1.05074	-0.566257	-0.101749	-0.518307	-0.916316	-1.9355	-1.49083	-0.366864
																								Igfbp5	0.428914	-1.08861	1.04359	-0.821284	-0.0574084	-0.0993746	0.494142	-0.96973	-0.170145	0	-0.674708	-0.170463	1.00505	-0.73562	-0.414976	-2.30151	-0.848044	-0.935434	-2.33453	0.16997	-1.83302
																								Sparc	-1.01991	-0.308644	-0.27156	-0.591713	-0.150585	-0.0660398	1.18398	-1.29799	-0.318526	0	0.499685	-0.664351	0.159745	0.183064	-0.362307	-1.63655	-0.987183	-0.720412	-1.61696	0.317729	-0.532574
																								Wnt7b	0.756896	1.7504	-0.565067	-0.0625757	-1.12359	-0.250646	-0.216438	-0.245231	0.120883	0	-0.923649	0.227424	-1.2612	-0.902683	-1.32685	-1.2523	-1.00279	-0.195055	-1.09677	-1.06447	-1.62942
																								Col11a2	0.684239	-0.256309	0.563895	0.0334122	0.894012	-0.336898	-0.618427	-0.997094	0.131241	0	-0.0360319	-0.441763	0.185312	-0.624859	-0.114358	-0.729478	-2.48262	-1.55035	-1.60018	-2.20596	-2.52508
																								Grem1	-2.39537	-0.171375	-0.528168	-0.752126	0.268618	-0.358969	-0.773959	1.16308	-0.0248838	0	-1.85386	0.240747	-0.237378	-0.229115	0.307258	-0.0471432	-1.78272	-0.111492	-1.41462	-2.33555	-2.24008
																								Mmp13	0.0247181	0.387913	-0.661265	1.25084	-0.0932466	-0.576547	-0.951127	-0.53239	-0.0645957	0	-0.101662	-0.0677597	-0.904862	-0.579891	-0.935739	-1.36726	-0.826262	-0.848781	-0.749333	-1.7135	-1.94173
																								Wnt9a	1.10917	-0.678927	0.365131	-0.431525	0.0468053	-0.217819	-0.686723	-0.655037	-0.016495	0	-0.536873	-0.148585	-0.189156	-1.33926	-0.437373	-1.22208	-0.929612	-0.345567	-2.0464	-2.21664	-1.83719
																								Wnt5b	1.07033	-0.218769	-0.0751308	-0.529339	-0.218256	-0.865475	-2.59218	-0.0339963	-0.22235	0	0.0454805	0.0503488	-0.337516	-0.930834	-0.5916	-0.234018	-1.39146	-0.6306	-1.29318	-3.65937	-1.12517
																								Col22a1	0.759468	0.135548	0.96611	-1.00683	0.168423	-1.21165	-0.725677	0.0337162	0.140839	0	0.0223163	-0.10347	-0.627152	-2.31424	-1.23754	-1.18785	-2.41104	-1.21336	-1.8822	-2.75109	-4.73842
																								Slc2a3	0.678409	0.913394	0.274708	-1.50068	-0.672614	-1.61406	-0.427789	-0.374999	0.0442368	0	-1.07447	-0.989217	-0.662419	-1.66441	-0.897048	-0.87528	-1.58551	-0.791248	-0.24439	-1.68884	-1.17825
																								Loxl4	0.520778	-0.763363	0.662567	-0.28554	0.67865	-1.32988	-1.33825	-0.953221	0.0188538	0	-0.00202473	-0.942564	-0.972609	-1.18921	-0.038952	-0.538152	-0.814286	-0.793873	-2.11469	-1.83899	-0.956624
																								Lum	-3.07187	-1.71288	-1.86092	-1.70386	-1.75571	-0.73642	0.907427	-0.55889	-0.0464247	0	0.0412976	-0.16982	-0.189777	-0.190972	0.171742	-0.135769	-1.20748	-1.43386	-1.91046	-0.0833455	0.0871213
																								t-test (unpaired, two-tailed), p-values to EVCtrl expressed as -log10
																								Day 0	Knockdowns
																								Gene ID	shTet3	shKdm4c	shTet1+3	shTet2+3	shTet1+2+3	shKdm4a+c	shTet1	shKdm4a	shNegCtrl	EVCtrl	shJhdm1d	shKdm6a	shTet1+2	shKdm4a+b+c	shKdm4a+b	shKdm6b	shKdm4b	shKdm6a+b	shKdm4b+c	shTet2	shJhdm1d+6b
																								Slc2a3	0.104181	1.11324	0.103228	0.0611114	0.04285	0.596642	0.0965355	0.879302	0.0262597	NA	1.02993	0.00150189	0.037218	0.119299	0.0709334	0.203143	0.0191007	0.0484679	0.0423093	0.0994635	0.0834001
																								Dlx3	0.0585949	0.0249566	0.44515	0.0883139	0.446212	1.20339	1.45561	0.791515	0.0884386	NA	0.852062	0.012865	0.553351	1.44443	0.776489	0.168401	1.40147	0.0376988	0.124245	0.231848	1.22084
																								Smpd3	0.126004	0.178255	2.48495	2.1029	0.609857	1.52877	2.87787	0.789203	1.49615	NA	0.773166	0.578036	2.65201	0.670935	0.329128	0.162094	1.28113	0.144249	0.932779	0.791275	0.144843
																								Wnt7b	0.512432	1.18585	0.369571	0.08324	1.43878	0.468273	0.123748	0.368006	0.558588	NA	0.212542	0.246082	0.178547	0.122157	0.0910419	0.0735644	0.634541	0.0040646	0.618717	0.147551	0.571794
																								Col11a2	0.724732	0.535072	1.41597	0.724556	0.0817571	0.246553	0.0387661	0.629594	0.764466	NA	0.0792169	0.532455	0.174301	0.207287	0.0413062	0.0767806	0.48213	0.101188	0.0357379	0.465906	0.0704243
																								Slc36a2	0.246235	0.0654196	0.855059	0.795691	0.147832	0.126768	0.150685	0.634933	0.237748	NA	0.828134	0.241653	0.130203	0.113189	0.19872	0.107445	1.23445	0.153021	0.0298943	0.112789	0.179585
																								P4ha2	1.7194	0.00565539	1.64904	0.494894	0.833242	0.0886928	0.290836	0.144599	0.036537	NA	0.13753	0.189595	1.24265	0.220167	0.0840239	0.0903888	0.169953	0.0678423	0.0509054	0.181017	0.014287
																								Col22a1	0.215455	0.0708653	0.295358	0.198032	0.885547	0.0665007	0.798804	1.21331	0.124839	NA	0.230298	0.0937336	0.129123	0.0512587	0.00422993	0.107083	0.315006	0.379889	0.0558395	0.153332	0.0601745
																								Col1a1	0.618132	0.119645	1.01977	0.37073	0.350508	0.560402	1.04015	0.346171	0.33036	NA	0.484737	0.594994	0.189949	0.00419104	0.111697	0.466699	0.654405	0.28173	0.134288	0.277856	1.60404
																								Igfbp5	0.330652	0.0825854	0.706198	0.551367	0.213077	0.543711	0.709907	0.08897	0.369674	NA	0.0981976	0.17303	0.96744	0.0668512	0.163979	0.124121	0.482697	0.00973285	0.0672814	1.18107	0.192076
																								Dmp1	0.0151114	0.108883	0.0791382	0.0323818	0.169864	0.0578378	0.0965616	0.594469	0.121095	NA	0.106904	0.605192	0.0694376	1.44628	0.145363	0.192028	0.0644049	0.00683579	0.0868897	0.0421937	0.322445
																								Mmp13	0.0682466	0.0325788	0.328118	0.577167	0.33211	0.201458	0.100399	0.1816	0.219084	NA	0.212355	0.442149	0.0745556	0.182438	0.0250733	0.0455154	0.334434	0.389314	0.0266746	0.517763	0.235326
																								Phex	0.900996	0.0979201	0.0336737	0.277591	0.217164	0.171613	0.0737956	0.123326	0.145958	NA	0.423295	0.152842	0.0944564	0.108687	0.240213	0.119947	0.531228	0.00122093	0.307813	0.690323	0.282994
																								Wnt11	0.139151	1.00989	0.102087	0.0476371	0.185665	2.23299	0.189033	0.798442	0.667918	NA	0.177538	0.0308211	0.0604725	0.285427	0.759605	0.0188472	0.936074	0.344605	0.161963	0.169753	0.0798962
																								Wnt5b	0.110596	0.244716	0.362849	0.0329617	0.0744739	0.112017	0.424208	0.0910744	0.343677	NA	1.49592	0.0570844	0.108141	0.348604	0.0236483	0.34426	0.224101	0.128795	0.0896949	0.199325	0.0694473
																								Mef2c	1.15521	1.10536	1.01203	0.950624	0.805167	0.129711	0.275794	1.15172	0.308253	NA	0.66735	0.216533	0.187435	0.815354	0.077963	0.194433	1.44047	1.02797	0.347839	1.39998	0.504307
																								Ibsp	0.273488	0.106681	0.0608659	1.11222	0.137353	0.107539	0.44336	0.166623	0.591728	NA	0.0132196	0.0748688	0.0970048	0.0482935	0.131323	0.0791693	0.312843	0.131816	0.085363	0.698123	1.19223
																								Grem1	0.0182523	0.0254064	0.472781	0.273929	0.489774	0.313299	0.521434	0.0707044	0.097159	NA	1.88034	0.385972	0.149799	0.277319	0.209226	0.00891308	0.0600777	0.132937	0.0825919	0.127566	0.42264
																								Wnt9a	0.159286	0.0854364	0.425298	0.0488575	0.118405	0.00895971	0.115015	0.863919	0.00502271	NA	0.183451	0.359079	0.148039	0.0945337	0.55153	0.522881	0.278579	0.683451	0.0726175	0.0458155	0.576356
																								Ifitm5	1.25794	0.554779	1.56969	0.583325	0.143664	1.51899	1.21803	0.308315	1.01083	NA	0.426415	0.074397	1.2885	0.250522	0.473375	0.438194	0.00992532	0.288493	0.0925311	1.27234	0.449139
																								Lum	0.0627427	0.313837	0.0263938	0.657784	0.0550684	0.133865	0.226155	0.495668	0.408328	NA	0.163907	0.053909	0.0301496	0.14911	0.317296	0.0576836	0.0336161	0.0402573	0.0805949	0.452435	0.110438
																								Bglap2	1.27924	0.0328881	0.107183	0.0402213	0.148801	0.129899	0.87108	0.059735	0.183671	NA	1.95573	0.195663	0.673516	0.951594	0.0464677	0.0288138	0.521207	0.0484871	0.0299555	0.0852057	1.21244
																								Sp7	0.982951	0.0102636	0.924454	0.35334	0.264483	0.0129805	0.383964	0.684241	0.381553	NA	1.63351	0.0528921	0.349414	0.232	0.300467	0.955839	0.3014	0.166518	0.536847	0.385589	0.825983
																								Sparc	0.189103	1.33153	0.0721954	0.611248	0.987351	1.70935	0.975797	1.01244	0.224971	NA	0.0747882	0.272153	0.176561	0.227345	0.736048	0.28065	1.1251	0.893926	0.49441	0.103203	0.509502
																								Phospho1	2.88975	1.22651	0.34738	0.288914	1.74567	0.998072	0.116316	0.615326	0.343062	NA	0.278841	0.0471868	0.428215	0.754654	0.0868007	0.399679	0.59188	0.0878724	0.685479	0.341543	0.0229917
																								Enpp1	0.0962211	0.573949	0.111792	0.435322	0.00472573	6.82679e-05	0.0327881	0.0387143	0.093424	NA	1.11038	0.0105032	0.0576322	0.299526	0.265972	0.234968	0.377368	0.176156	0.205676	0.244797	1.78268
																								Zfp521	2.29027	0.3576	0.267533	0.123468	0.0549064	0.527122	0.21863	0.087185	0.293751	NA	1.04145	1.88318	0.649188	0.0140497	0.330694	1.10685	0.650024	1.07046	0.103815	0.106787	0.569933
																								Dlx5	0.209912	0.627567	1.52435	1.4894	1.16886	0.268241	0.566134	0.390045	0.306845	NA	1.09297	0.828632	0.0208153	0.0479966	0.367187	0.174848	0.163916	1.12621	0.798558	2.19362	1.31105
																								Loxl4	0.0244338	0.21053	0.117062	0.272591	0.642414	0.1288	0.590944	0.0340864	0.30441	NA	0.187934	0.0637038	0.33503	0.0867472	0.285915	0.0702612	0.239007	0.329123	0.0728539	0.0147252	0.349865
																								Alpl	1.18577	0.695813	0.366831	1.98563	1.87477	0.216791	0.461439	0.479872	1.26113	NA	1.60129	0.260292	1.93758	0.967215	0.234259	0.321025	0.509341	0.0236938	0.0103542	0.756414	1.91252
																								Runx2	0.588752	0.036449	0.265862	0.357436	0.411598	0.200334	0.760855	0.384168	0.803831	NA	1.26467	1.11325	1.49528	0.0947518	0.0984492	0.0943195	0.623368	0.91303	0.0913004	0.0757245	1.85854
																								Spp1	0.310756	1.25806	1.04266	0.0392418	1.10986	0.0351016	0.514298	0.366657	0.0416543	NA	1.28925	0.47753	0.258037	1.26652	0.603866	0.363922	0.809572	0.182942	1.12683	1.10289	1.90739
																								Msx2	0.0581266	0.504456	1.40806	0.590341	2.23221	0.311467	0.12165	1.43757	0.17217	NA	0.423599	1.09609	0.955581	2.63914	1.93743	1.4224	0.0664504	1.35174	0.707598	1.21346	0.454649
																								Lox	0.28745	1.25606	1.15797	0.0460275	0.831168	0.576256	1.79147	0.77596	0.0311853	NA	1.33664	2.38734	1.1497	1.01794	0.521686	1.76641	0.199055	0.0801835	0.0855549	1.26279	0.893479
																								Day 14	Knockdowns
																								Gene ID	shTet3	shKdm4c	shTet1+3	shTet2+3	shTet1+2+3	shKdm4a+c	shTet1	shKdm4a	shNegCtrl	EVCtrl	shJhdm1d	shKdm6a	shTet1+2	shKdm4a+b+c	shKdm4a+b	shKdm6b	shKdm4b	shKdm6a+b	shKdm4b+c	shTet2	shJhdm1d+6b
																								Slc36a2	1.49344	2.86353	1.97961	1.47358	1.74501	0.425012	3.06605	0.532512	1.22171	NA	0.492347	1.80406	0.150552	1.74896	1.78027	1.24289	1.223	1.84915	0.880344	0.811657	1.7286
																								Ifitm5	1.72042	1.662	1.28546	2.49129	1.22221	1.44363	0.672503	0.0829583	2.01037	NA	1.28272	1.94105	1.60611	0.280024	0.92246	0.724174	1.07096	0.733628	0.16841	2.44735	2.48032
																								Phospho1	2.0768	2.03846	2.19717	1.47746	1.35554	0.224244	0.350156	0.229136	0.802709	NA	0.221633	0.803712	0.535402	0.90389	1.31059	0.672534	0.755666	0.478736	0.471085	0.197326	0.655818
																								Msx2	0.556597	1.1452	0.255707	0.427363	0.589504	2.02859	1.53875	0.693605	0.249168	NA	0.777653	0.250008	0.0286263	1.23097	1.93621	1.17188	1.77481	0.153516	1.22533	0.878257	0.138348
																								Bglap2	1.28868	1.08865	1.43236	2.1697	0.940111	0.51317	1.44702	0.675564	0.0580733	NA	1.47903	0.437353	1.43085	0.45162	0.884	1.58769	0.775081	0.550981	0.686618	1.07974	0.951675
																								Mef2c	1.25849	0.418465	1.46612	1.06542	1.05991	0.7363	0.605961	1.7242	0.119737	NA	1.46565	0.404147	0.283631	1.11005	1.47876	0.436541	1.08944	0.505663	1.19419	1.02585	0.705777
																								Sp7	2.64925	1.21446	1.36914	1.01457	1.08	1.04512	0.742425	0.348903	2.2778	NA	0.0761763	0.0203257	2.14018	0.796295	1.17369	0.0404753	1.51721	0.580989	1.24947	1.95487	0.161202
																								Smpd3	0.887119	1.51294	1.3751	0.459729	2.19163	1.31691	1.33802	0.116788	0.393465	NA	0.103879	1.11122	3.02361	0.585049	0.242007	1.15968	0.92366	1.43284	0.119383	1.14473	0.396673
																								Enpp1	1.4732	0.0196201	1.33302	0.388213	0.454333	0.0541359	0.510206	0.386524	0.146753	NA	1.93064	0.0354619	0.419234	0.158645	0.663774	1.47114	1.02686	1.14771	1.32412	1.80339	1.63677
																								Wnt11	0.702268	1.29658	1.13949	0.05612	0.760677	0.0578261	0.820423	0.14625	0.22567	NA	0.715037	1.47845	0.733929	0.457517	0.148261	1.5824	0.84339	0.448757	0.511293	2.1259	0.0551554
																								Ibsp	2.33604	1.75809	1.3813	1.55347	0.526331	0.240421	0.912314	1.01363	0.0297463	NA	1.041	0.267077	0.930817	0.235301	1.86979	0.401192	1.37504	0.27467	0.43877	1.79757	0.604071
																								Col1a1	1.99364	0.280138	1.26688	1.25676	1.22656	0.242669	0.0233362	1.02897	0.571653	NA	1.05151	0.908604	0.552524	1.16037	0.968611	1.31056	0.684731	1.28074	1.02106	1.43829	0.864089
																								Alpl	0.925763	0.968928	0.724076	0.123514	0.0123687	0.615774	0.182144	1.36551	0.12211	NA	0.0312497	0.698651	0.157977	0.512155	1.74049	0.884247	1.60954	0.401829	1.4249	0.915345	1.59983
																								Dlx5	2.45695	0.0948537	0.0887947	2.29117	1.45311	0.141369	1.44217	0.405505	0.00233692	NA	0.396624	0.928902	0.510555	1.52819	1.28102	1.2797	0.758732	1.03705	1.39527	0.0667499	0.062172
																								Zfp521	1.80379	0.97499	0.589449	0.61364	1.45781	0.400632	1.60895	1.40826	0.0350904	NA	0.112776	1.01601	0.5206	0.772128	0.243982	1.29713	0.44371	0.116938	0.723312	0.50859	0.0619646
																								Spp1	1.85998	0.772117	1.08653	0.153286	0.437445	1.08075	0.671111	1.57188	0.215765	NA	0.464141	1.39781	1.18707	0.492604	0.580896	1.36578	1.11794	0.937733	1.29734	2.12204	0.51462
																								Wnt7b	1.35299	1.5733	1.96145	0.359281	0.277277	0.149067	0.848066	0.85016	0.0137833	NA	1.64812	1.53808	1.95467	0.707912	1.40353	1.31089	0.882347	0.773628	1.0573	0.847101	1.2734
																								Runx2	2.08006	0.400469	2.25957	2.29568	2.19857	0.535186	1.39522	1.5568	0.699531	NA	0.883728	1.23386	1.80045	0.126986	0.255779	0.221863	0.895948	0.882355	0.234761	1.80931	0.0183188
																								Sparc	1.35249	1.73678	0.916914	0.722544	0.459075	0.296484	1.02193	1.01798	1.18646	NA	0.838117	0.256882	1.65426	0.159827	1.36583	0.904117	1.06213	0.0685218	0.908111	0.821379	0.879933
																								P4ha2	1.44845	0.146371	0.355401	0.0343744	0.0187852	0.0509448	0.732234	0.0590968	0.111338	NA	0.142806	1.26959	0.870279	0.970741	0.946513	0.133248	0.652234	1.6854	1.06731	1.26423	1.25018
																								Lox	0.87234	0.357734	2.09124	1.25432	2.93618	0.0534987	2.17864	0.308955	0.798029	NA	0.00541583	0.542278	1.97125	0.247079	0.377941	0.313329	0.265689	0.467177	0.428157	0.264848	0.244083
																								Wnt5b	1.29522	0.282554	1.90707	0.375253	0.630875	0.514985	1.16033	0.229768	0.108801	NA	1.0164	1.77093	0.450971	1.17373	0.0639883	0.432449	1.63955	0.464959	1.15366	2.43676	0.475984
																								Col11a2	0.214209	0.378059	0.0658651	0.208603	0.384941	0.00352838	1.18007	0.0636999	0.183347	NA	1.82208	0.552635	0.615376	0.266131	0.388726	0.637969	1.15755	1.68023	0.876204	1.2742	1.422
																								Dmp1	1.43363	0.520634	1.28705	1.02369	0.986028	0.499105	1.23153	1.30682	0.255197	NA	1.22695	1.02758	0.702719	0.854156	0.377939	0.113361	0.36354	1.07887	1.17954	1.22286	0.870265
																								Phex	0.813322	0.284205	0.0235264	0.657582	0.00464108	0.197602	1.20489	0.522947	0.218164	NA	1.96717	2.05192	0.277538	1.32588	1.00418	1.63345	1.13092	1.21311	1.03535	1.56674	1.24475
																								Grem1	1.7068	1.44825	1.05475	1.18894	0.648584	0.00245738	0.795485	1.54347	0.244911	NA	1.37014	0.65698	0.256582	0.119578	0.76637	1.27704	1.57972	0.227432	1.2181	1.4633	0.683241
																								Loxl4	0.372654	0.825288	0.827242	0.145516	1.32938	0.684251	2.04132	0.123743	0.13693	NA	0.146223	0.207306	2.14388	0.470306	0.218464	1.00804	0.590742	1.84437	1.19671	0.396962	1.19543
																								Wnt9a	1.19996	0.896253	1.06509	0.860787	1.03352	0.214045	1.24668	0.459378	0.0777619	NA	1.41717	0.314275	0.890183	0.868145	0.888433	1.03552	1.41651	0.55176	1.20939	0.559502	0.93098
																								Lum	2.35652	1.15267	0.846649	1.8407	1.98071	0.313328	0.661004	0.109377	0.050518	NA	0.0255575	0.633674	1.14899	0.0438039	0.0723978	0.00865423	0.822149	0.621892	0.79833	1.2546	1.44617
																								Dlx3	2.86788	0.0180681	1.47352	0.753809	1.13935	0.942855	0.360337	1.14855	0.181596	NA	0.391356	0.816458	3.53365	0.36079	0.263878	2.00041	1.4551	1.98268	1.18709	0.963038	1.25297
																								Col22a1	0.933666	0.104288	0.578591	0.982863	0.137425	0.518886	1.1895	0.944968	0.107029	NA	1.49989	0.247522	0.0764646	0.771055	0.873124	0.124201	1.31606	1.37422	1.23331	1.06527	1.85987
																								Slc2a3	1.06505	1.32322	1.09652	1.01065	1.33651	0.324818	1.25498	0.281431	0.345551	NA	1.48273	0.771447	1.0466	0.371262	1.34574	1.09374	0.701836	0.836173	0.412323	1.46668	0.977399
																								Igfbp5	1.29431	1.51458	0.357472	0.285787	1.10277	0.880419	0.277062	1.74843	0.392493	NA	1.59003	0.304722	0.153704	2.10816	0.447128	1.85596	1.87064	1.61933	2.7386	1.17921	1.49743
																								Mmp13	0.541259	0.219334	1.07713	1.84631	1.53811	0.268638	1.55997	0.286476	0.379526	NA	0.510949	0.0731892	1.9703	0.455625	0.725071	1.55765	0.465986	1.76791	0.999342	2.05099	0.89924
																								Day 28	Knockdowns
																								Gene ID	shTet3	shKdm4c	shTet1+3	shTet2+3	shTet1+2+3	shKdm4a+c	shTet1	shKdm4a	shNegCtrl	EVCtrl	shJhdm1d	shKdm6a	shTet1+2	shKdm4a+b+c	shKdm4a+b	shKdm6b	shKdm4b	shKdm6a+b	shKdm4b+c	shTet2	shJhdm1d+6b
																								Msx2	1.24205	0.12352	1.43692	1.36093	1.31486	1.2633	0.752681	0.616125	0.276657	NA	1.98666	0.156836	0.00308097	0.69886	0.822111	0.440721	1.22127	1.00256	1.28643	1.05707	0.69374
																								Mef2c	1.86301	0.572042	2.18854	1.60862	0.993099	0.608844	0.641111	1.67507	0.167433	NA	0.914794	2.23547	0.415183	1.445	1.1474	1.94354	1.25035	1.77581	1.6668	1.00631	1.5078
																								Bglap2	2.22495	0.838687	2.0394	1.43056	2.36629	0.855842	0.739297	0.563596	0.33816	NA	1.20239	2.43433	0.699102	0.903538	1.40094	1.4934	1.41375	0.908196	1.05991	0.128116	1.3852
																								Smpd3	1.4031	1.48391	1.33784	0.0829177	0.279018	1.25364	0.764974	0.879843	0.516734	NA	1.79779	1.1917	0.115246	1.00548	1.6149	1.8193	0.152431	1.69916	0.151424	0.518069	0.933059
																								Slc36a2	2.21408	1.06759	1.09603	0.606896	1.20728	1.12869	1.20726	0.829659	0.246239	NA	0.580559	1.24669	0.979877	1.55633	2.43208	1.62041	1.6098	0.995739	0.254542	1.7083	1.98623
																								Spp1	1.36745	2.09827	2.25956	1.3334	1.69219	0.893891	0.0209901	2.76842	0.986195	NA	0.753872	1.62918	1.29783	2.25789	1.69068	1.65667	2.59365	1.09645	0.682941	2.8688	0.193951
																								Col1a1	0.910491	0.310946	1.23215	1.17637	1.01838	0.657453	0.727862	0.0385958	0.047339	NA	1.29424	0.801832	0.197978	0.354086	1.1305	0.95762	0.0442891	1.43965	1.94312	0.602366	0.979202
																								Ibsp	2.03366	1.58498	1.00644	0.0502134	1.07824	1.56077	1.2907	0.967706	0.183381	NA	0.071099	0.0602734	1.44003	0.25171	0.988707	0.019659	1.19904	0.0110597	0.30772	1.73033	1.62151
																								Runx2	0.304434	0.384607	0.898605	0.67092	0.0335781	1.20047	1.11849	0.483461	0.134046	NA	1.32756	1.17394	0.430051	0.0623684	0.315214	0.147449	0.51151	0.107664	0.637119	1.51976	0.680248
																								Sp7	1.94208	0.529866	1.1072	1.57167	0.769193	0.142326	0.235094	1.48693	0.39308	NA	0.550556	1.39894	0.220657	1.33574	1.47713	0.472511	1.54447	0.240207	1.66761	1.04701	1.34923
																								Wnt11	1.07124	0.935291	0.921522	0.0366332	0.239337	0.743211	1.44098	1.51846	0.302278	NA	1.78598	0.288046	1.68671	1.12044	0.970607	1.14629	1.30722	1.0048	0.109099	0.0300153	2.0883
																								Dlx5	0.70616	0.825093	0.511371	0.171957	0.0669981	0.785184	1.55532	0.339875	0.332495	NA	0.201267	1.15914	1.30898	0.571849	0.181824	1.11176	0.0585714	0.0712651	0.736813	0.0372903	2.39593
																								Zfp521	1.06408	0.243742	2.68187	3.06902	1.97362	0.60118	0.237776	0.541043	0.759008	NA	0.600617	0.954094	1.47506	0.475456	1.48553	0.924695	1.22449	1.35244	0.597034	1.26881	0.331725
																								Lox	0.901746	1.02573	1.42925	0.197363	0.473713	0.395121	1.86246	0.560027	0.208431	NA	0.606778	0.554054	1.47105	0.223974	0.0612953	0.4041	0.42259	0.496352	0.545601	0.0757582	0.423861
																								Dmp1	2.44669	1.11933	1.53324	0.911294	2.48617	0.606752	2.08018	0.161049	0.177765	NA	1.47822	1.92362	2.21931	1.05038	1.06138	0.350667	1.73602	1.17404	1.26988	1.14357	1.51642
																								Phospho1	0.964835	0.357178	0.287159	0.197211	0.123925	0.0251845	1.1081	0.0149064	0.108646	NA	0.293684	1.98775	0.15675	0.931715	0.682	0.315487	0.534798	1.87937	0.417499	0.528826	1.28781
																								Ifitm5	0.0648037	0.393076	1.41689	0.687493	0.423195	2.72144	1.19052	2.42276	0.237554	NA	1.43582	1.0886	1.49216	1.28956	3.01349	1.57075	2.76877	0.990838	0.00953991	1.66026	2.08481
																								Enpp1	0.98236	1.23205	0.980249	1.16615	2.1208	0.826142	1.03244	1.09077	0.144297	NA	1.48706	0.730815	1.42882	1.0659	0.145032	2.21764	0.704369	1.80897	1.23395	1.71576	2.14917
																								Alpl	0.318899	0.330509	0.201861	0.286192	0.454459	0.419027	0.634133	0.697408	0.57608	NA	0.57486	1.91047	0.0602374	0.976183	0.505213	0.683745	0.346367	3.5098	0.0172216	1.58502	2.22331
																								Phex	1.11323	1.24679	0.0185559	0.443241	0.58897	0.0555208	0.0347821	1.09779	0.139239	NA	0.754879	1.79035	0.938547	0.382573	0.707496	1.39844	0.129965	1.23389	0.859664	1.00114	2.04674
																								Dlx3	1.4691	0.46914	1.56081	1.5375	1.46491	1.80928	2.17256	1.61441	0.0637636	NA	0.59305	0.700229	1.51264	0.0967951	0.876855	1.8986	1.31155	2.19344	1.3254	0.659532	1.08017
																								P4ha2	0.864026	0.106149	1.463	0.420397	1.30873	0.793992	0.265531	1.69895	0.0441274	NA	1.96205	1.21109	0.222207	1.32044	1.09579	0.187313	1.17306	1.32401	1.9082	1.04716	1.06473
																								Igfbp5	0.919008	1.15988	0.963442	2.40406	0.0556059	0.112912	2.43581	1.1935	0.0862976	NA	0.957873	0.239362	2.52337	0.88308	0.577081	2.06334	1.01821	1.29458	1.50944	0.0584893	1.32206
																								Sparc	1.41023	0.56749	0.653931	0.822227	0.371759	0.0913962	1.29016	1.0423	0.478617	NA	0.899981	0.859589	0.4361	0.307566	0.660213	1.34013	1.27499	0.74765	1.52746	0.678502	1.02166
																								Wnt7b	1.24067	1.16199	1.10193	0.108784	1.14536	0.59943	0.429711	0.311251	0.169077	NA	0.93373	0.407404	1.47252	0.94723	1.46426	0.860324	1.03629	0.342632	1.09175	1.45158	1.14319
																								Col11a2	0.851608	0.250759	0.943941	0.0552563	1.04493	0.350732	1.02597	0.966447	0.144157	NA	0.12223	0.611162	0.16853	0.64758	0.276046	1.07987	1.82202	1.39954	1.48471	1.70737	1.86862
																								Grem1	1.53536	0.174683	0.643614	0.950574	0.362379	0.257782	0.826649	1.29802	0.017711	NA	1.2707	0.414486	0.286256	0.678576	0.576994	0.0674415	1.58667	0.150912	1.83618	1.21981	1.31838
[truncated: 7 more rows]

## Sheet: Fig 8
Figure 8c					Figure 8d
[truncated: 28 more rows]

## Sheet: Fig 9
Figure 9c																Figure 9e
[truncated: 33 more rows]
[truncated: 12 more columns]

## Sheet: Fig 10
Figure 10c							Figure 10f																Figure 10h				Figure 10g											Figure 10j
[truncated: 126 more rows]
[truncated: 20 more columns]

[truncated: 16 more sheets: Suppl Fig 1, Suppl Fig 2, Suppl Fig 3, Suppl Fig 4, Suppl Fig 5, Suppl Fig 6, Suppl Fig 7, Suppl Fig 8, Suppl Fig 9, Suppl Fig 10, Suppl Fig 11, Suppl Fig 12, Suppl Fig 13, Suppl Fig 14, Suppl Fig 15, Suppl Fig 16]
